# Supplementary material for: Chromosome-scale genome assembly of a Japanese chili pepper landrace, Capsicum annuum ‘Takanotsume’
Source: DNA Res. 2022 Dec 25;30(1):dsac052. doi: 10.1093/dnares/dsac052 (PMC9886071; doi:10.1093/dnares/dsac052)
Supplement: dsac052_suppl_Supplementary_Tables [file dsac052_suppl_supplementary_tables.xlsx]

## Sheet: TableS1
Supplementary Table S1 Genome coverage of the assembled sequences of Capsicum lines
Line	Sequencing technology	Estimated genome size (Mb) (a)	Assembled sequence size (Mb) (b)	Genome coverage (b/a*100)
C. annuum 'Takanotsume'	10X Genomics	3168.4	3072.8	97
C. annuum 'Takanotsume'	PacBio HiFi	3168.4	3094.6	97.7
C. chinense '3686'	10X Genomics	3211.8	3019.6	94
C. chinense 'Sy-2'	10X Genomics	3303.2	3000.5	90.8

## Sheet: TableS2
Supplementary Table S2 BUSCO scores for the genome assemblies and predicted genes in Capsicum lines
Lines	Dataset	Complete BUSCOs (%)	Complete and single-copy BUSCOs (%)	Complete and duplicated BUSCOs (%)	Fragmented BUSCOs (%)	Missing BUSCOs (%)
C. annuum 'Takanotsume'	Genome assembly (CAN_r0.1)	96.9	91.8	5.1	1.2	1.9
C. annuum 'Takanotsume'	Genome assembly (CAN_r1.0)	97.4	95.6	1.8	0.6	2
C. annuum 'Takanotsume'	High confidence genes	95	93.8	1.2	2.8	2.2
C. chinense '3686'	Genome assembly	96	93.2	2.8	1.7	2.3
C. chinense 'Sy-2'	Genome assembly	96.6	92.4	4.2	1.5	1.9

## Sheet: TableS3
Supplementary Table S3 Gene IDs and annotations for the high confidence genes predicted in the 'Takanotsume' genome
Gene ID	UniProtKB Acc. No.	Sequence identity (%)	E-value	Bitscore	Gene name	Protein Evidence	EC code	Evidence	GO BP	GO BP name	GO MF	GO MF name	GO CC	GO CC name
Can1.2ch01g00034.t1	A0A2G2XVQ1	98.2	3e-90	334	NA	PE 3	NA	NA	NA	NA	GO:0004198	calcium-dependent cysteine-type endopeptidase activity	NA	NA
Can1.2ch01g00037.t1	A0A2G2XVX1	81.4	5.9e-182	639.8	NA	PE 4	NA	NA	NA	NA	NA	NA	NA	NA
Can1.2ch01g00038.t1	A0A2G2XWF3	85.4	5.1e-118	426.8	NA	PE 4	NA	NA	NA	NA	NA	NA	NA	NA
Can1.2ch01g00044.t1	A0A2G2XVQ8	99.3	1.1e-73	278.5	NA	PE 4	NA	NA	NA	NA	NA	NA	NA	NA
Can1.2ch01g00053.t1	A0A2G3AD17	100	5.6e-157	556.2	NA	PE 4	NA	NA	NA	NA	NA	NA	NA	NA
Can1.2ch01g00061.t1	A0A2G2XAN7	84.9	7.3e-133	476.1	Protein ECERIFERUM 3	PE 4	NA	NA	NA	NA	NA	NA	NA	NA
Can1.2ch01g00062.t1	A0A1U8GUK4	91	6.6e-71	269.2	isoleucine N-monooxygenase 2-like	PE 3	NA	NA	NA	NA	GO:0005506	iron ion binding	NA	NA
Can1.2ch01g00063.t1	A0A2G3AD34	99.5	9.9e-125	448.7	NA	PE 3	NA	NA	NA	NA	GO:0016705	oxidoreductase activity, acting on paired donors, with incorporation or reduction of molecular oxygen	NA	NA
Can1.2ch01g00066.t1	A0A1U8G1K8	98	1.2e-262	907.9	B3 domain-containing transcription factor NGA1-like isoform X1	PE 4	NA	NA	NA	NA	GO:0003677	DNA binding	GO:0005634	nucleus
Can1.2ch01g00070.t1	A0A2G3DAE4	98.3	3.9e-236	819.7	Hexosyltransferase	PE 3	2.4.1.-	IEA	GO:0006486	protein glycosylation	GO:0008378	galactosyltransferase activity	GO:0016021	integral component of membrane
Can1.2ch01g00071.t1	A0A2G3AD70	100	2.4e-277	956.8	snRNA-activating protein complex subunit-like	PE 4	NA	NA	NA	NA	NA	NA	NA	NA
Can1.2ch01g00074.t1	A0A1U8G0G4	100	3.9e-233	809.7	NA	PE 4	NA	NA	NA	NA	GO:0008289	lipid binding	GO:0016021	integral component of membrane
Can1.2ch01g00077.t1	A0A2G3DAC4	99.5	0	1233.8	Starch synthase, chloroplastic/amyloplastic	PE 3	2.4.1.-	IEA	GO:0019252	starch biosynthetic process	GO:0004373	glycogen (starch) synthase activity	GO:0009501	amyloplast
Can1.2ch01g00078.t1	A0A2G2XJX3	99.5	6.1e-237	822.4	Glucan endo-1,3-beta-glucosidase 11	PE 3	NA	IEA	GO:0005975	carbohydrate metabolic process	GO:0004553	hydrolase activity, hydrolyzing O-glycosyl compounds	GO:0016021	integral component of membrane
Can1.2ch01g00079.t1	A0A2G3AD76	99.8	0	1903.3	Ubiquitin carboxyl-terminal hydrolase 9	PE 3	NA	IEA	GO:0006511	ubiquitin-dependent protein catabolic process	GO:0004843	thiol-dependent ubiquitin-specific protease activity	NA	NA
Can1.2ch01g00080.t1	A0A2G3DAB4	99.3	0	2232.2	NA	PE 4	NA	NA	NA	NA	GO:0046872	metal ion binding	NA	NA
Can1.2ch01g00082.t1	A0A1U8G0C8	100	7.5e-229	795.4	Alcohol dehydrogenase 1	PE 3	NA	NA	NA	NA	GO:0016491	oxidoreductase activity	GO:0016021	integral component of membrane
Can1.2ch01g00084.t1	A0A1U8F8H0	100	5.6e-137	489.6	NA	PE 4	NA	NA	NA	NA	NA	NA	NA	NA
Can1.2ch01g00085.t1	A0A1U8G109	100	1e-255	884.8	NAC domain-containing protein 43-like	PE 4	NA	IEA	GO:0006355	regulation of transcription, DNA-templated	GO:0003677	DNA binding	GO:0005634	nucleus
Can1.2ch01g00086.t1	A0A2G2XJT5	96.3	1.8e-178	627.9	NA	PE 4	NA	IEA	GO:0045454	cell redox homeostasis	GO:0009055	electron transfer activity	GO:0005623	cell
Can1.2ch01g00087.t1	A0A1U8GAK7	100	1.4e-255	884.4	snurportin-1	PE 4	NA	IEA	GO:0061015	snRNA import into nucleus	NA	NA	GO:0005737	cytoplasm
Can1.2ch01g00088.t1	A0A2G2XJV3	99.5	0	1294.3	Purple acid phosphatase	PE 3	3.1.3.2	NA	NA	NA	GO:0003993	acid phosphatase activity	NA	NA
Can1.2ch01g00090.t1	A0A2G2XJX7	96.9	5.4e-288	992.3	Protein IQ-DOMAIN 31	PE 4	NA	NA	NA	NA	NA	NA	NA	NA
Can1.2ch01g00091.t1	A0A2G3AD28	100	2.8e-264	913.3	growth-regulating factor 8 isoform X1	PE 4	NA	IEA	GO:0006351	transcription, DNA-templated	GO:0005524	ATP binding	GO:0005634	nucleus
Can1.2ch01g00092.t1	A0A1U8G1Y2	99.7	1.3e-186	654.8	protein BRANCHLESS TRICHOME	PE 4	NA	IEA	GO:0010091	trichome branching	NA	NA	NA	NA
Can1.2ch01g00093.t1	A0A2G2XJV2	99.6	8.5e-294	1011.5	Endoglucanase	PE 3	3.2.1.4	IEA	GO:0030245	cellulose catabolic process	GO:0008810	cellulase activity	NA	NA
Can1.2ch01g00098.t1	A0A2G3AD22	100	5e-283	975.7	NA	PE 4	NA	NA	NA	NA	NA	NA	GO:0016021	integral component of membrane
Can1.2ch01g00099.t1	A0A1U8F1L6	100	1e-250	868.2	transcription factor bHLH14-like	PE 4	NA	NA	NA	NA	GO:0046983	protein dimerization activity	NA	NA
Can1.2ch01g00103.t1	A0A1U8FA08	100	5e-118	426.4	Homeobox-leucine zipper protein HOX6	PE 4	NA	NA	NA	NA	GO:0043565	sequence-specific DNA binding	GO:0005634	nucleus
Can1.2ch01g00106.t1	A0A1U8GAW5	100	4.8e-253	875.9	embryogenesis-associated protein EMB8 isoform X1	PE 4	NA	NA	NA	NA	NA	NA	NA	NA
Can1.2ch01g00107.t1	G8Z246	87.4	2.2e-279	963.8	Hop-interacting protein THI002	PE 2	NA	IEA	GO:0048768	root hair cell tip growth	NA	NA	GO:0005802	trans-Golgi network
Can1.2ch01g00108.t1	A0A2G2XJW4	97.4	0	1130.5	Metal-nicotianamine transporter YSL1	PE 4	NA	IEA	GO:0055085	transmembrane transport	NA	NA	GO:0016021	integral component of membrane
Can1.2ch01g00109.t1	A0A1U8G1H6	100	5e-155	549.7	NA	PE 4	NA	NA	NA	NA	NA	NA	GO:0016021	integral component of membrane
Can1.2ch01g00110.t1	A0A2G2XKA3	99.2	0	1432.9	Serine/threonine-protein kinase fray2	PE 4	NA	NA	NA	NA	GO:0004672	protein kinase activity	NA	NA
Can1.2ch01g00111.t1	A0A2G3AD31	100	1.6e-93	344.7	NA	PE 4	NA	NA	NA	NA	NA	NA	GO:0016021	integral component of membrane
Can1.2ch01g00112.t1	A0A2G3DAF5	99.6	8.6e-138	492.3	NA	PE 4	NA	NA	NA	NA	NA	NA	GO:0016020	membrane
Can1.2ch01g00113.t1	A0A2G2XJW0	100	1.9e-123	444.5	NA	PE 4	NA	NA	NA	NA	NA	NA	GO:0016021	integral component of membrane
Can1.2ch01g00114.t1	A0A2G3DAH4	100	4e-200	699.9	NA	PE 3	NA	NA	NA	NA	GO:0005524	ATP binding	GO:0016021	integral component of membrane
Can1.2ch01g00115.t1	A0A1U8G2J9	100	1e-167	592	NA	PE 4	NA	NA	NA	NA	NA	NA	GO:0016021	integral component of membrane
Can1.2ch01g00117.t1	A0A2G3DAJ3	99.3	0	1175.6	Putative serine/threonine-protein kinase WNK6	PE 4	NA	NA	NA	NA	GO:0005524	ATP binding	NA	NA
Can1.2ch01g00118.t1	A0A3Q7HV82	89.6	8.4e-235	815.5	NA	PE 4	NA	NA	NA	NA	NA	NA	NA	NA
Can1.2ch01g00119.t1	A0A2G3DAE7	98.8	9.1e-233	808.5	NA	PE 4	NA	NA	NA	NA	GO:0046872	metal ion binding	NA	NA
Can1.2ch01g00120.t1	A0A2G2XKB5	99.4	4.1e-269	929.5	NA	PE 4	NA	IEA	GO:0015743	malate transport	NA	NA	GO:0016021	integral component of membrane
Can1.2ch01g00121.t1	A0A2G2XJW9	98.4	0	1568.1	NA	PE 4	NA	NA	NA	NA	GO:0046983	protein dimerization activity	NA	NA
Can1.2ch01g00122.t1	A0A2G2XJX0	100	3.9e-91	336.7	NA	PE 4	NA	NA	NA	NA	NA	NA	GO:0005789	endoplasmic reticulum membrane
Can1.2ch01g00123.t1	A0A1U8G2S1	96.5	1.3e-166	588.2	Dof zinc finger protein DOF4.6	PE 4	NA	IEA	GO:0006355	regulation of transcription, DNA-templated	GO:0003677	DNA binding	GO:0005634	nucleus
Can1.2ch01g00124.t1	A0A1U8G2S7	100	0	1489.2	WD repeat-containing protein 44	PE 4	NA	NA	NA	NA	NA	NA	NA	NA
Can1.2ch01g00125.t1	A0A2G3ADB0	100	3.4e-153	543.5	myb-related protein 308-like	PE 4	NA	NA	NA	NA	GO:0003677	DNA binding	GO:0005634	nucleus
Can1.2ch01g00126.t1	A0A2G3DAH6	99.6	1e-294	1014.6	NA	PE 4	NA	IEA	GO:0006412	translation	GO:0008168	methyltransferase activity	NA	NA
Can1.2ch01g00127.t1	A0A2G3DAF1	99.7	2.4e-183	644	NA	PE 3	NA	NA	NA	NA	NA	NA	NA	NA
Can1.2ch01g00128.t1	A0A2G3DAI5	99.3	0	1142.5	Trehalase	PE 3	3.2.1.28	IEA	GO:0005991	trehalose metabolic process	GO:0004555	alpha,alpha-trehalase activity	GO:0005886	plasma membrane
Can1.2ch01g00129.t1	A0A1U8G9U9	100	0	1158.3	Trehalase	PE 3	3.2.1.28	IEA	GO:0005991	trehalose metabolic process	GO:0004555	alpha,alpha-trehalase activity	NA	NA
Can1.2ch01g00130.t1	A0A2G2XJY1	99.7	0	1425.6	ABC transporter F family member 3	PE 4	NA	NA	NA	NA	GO:0016887	ATPase activity	NA	NA
Can1.2ch01g00132.t1	A0A0B5GNH2	94.2	0	1228	Endoplasmic reticulum chaperone binding protein	PE 2	NA	NA	NA	NA	GO:0005524	ATP binding	NA	NA
Can1.2ch01g00133.t1	A0A2G3DAI8	89	5.5e-291	1002.3	Beta-amylase	PE 3	3.2.1.2	IEA	GO:0000272	polysaccharide catabolic process	GO:0016161	beta-amylase activity	NA	NA
Can1.2ch01g00136.t1	A0A2G3AD68	99.5	9.1e-108	392.1	NA	PE 3	NA	NA	NA	NA	GO:0033897	ribonuclease T2 activity	NA	NA
Can1.2ch01g00137.t1	A0A2G3DAC6	100	5e-55	216.1	Protein NLP6	PE 3	NA	NA	NA	NA	GO:0003723	RNA binding	NA	NA
Can1.2ch01g00138.t1	A0A2G3AD91	100	6.1e-231	802.4	F-box/kelch-repeat protein At3g23880-like	PE 4	NA	NA	NA	NA	NA	NA	NA	NA
Can1.2ch01g00141.t1	A0A2G2XJZ5	81.7	2.1e-94	348.2	NA	PE 3	NA	NA	NA	NA	GO:0003723	RNA binding	NA	NA
Can1.2ch01g00145.t1	A0A2G3DAE3	99.3	2.5e-75	283.9	NA	PE 3	NA	NA	NA	NA	GO:0003723	RNA binding	NA	NA
Can1.2ch01g00146.t1	A0A1U8GMF7	98.8	0	1063.5	Beta-amylase	PE 3	3.2.1.2	IEA	GO:0000272	polysaccharide catabolic process	GO:0016161	beta-amylase activity	NA	NA
Can1.2ch01g00151.t1	G8Z248	89.8	0	1057	Hop-interacting protein THI007	PE 2	NA	NA	NA	NA	NA	NA	GO:0005874	microtubule
Can1.2ch01g00152.t1	A0A1U8G2Q3	99.7	0	1139.4	preprotein translocase subunit SCY2, chloroplastic isoform X1	PE 3	NA	IEA	GO:0015031	protein transport	NA	NA	GO:0016021	integral component of membrane
Can1.2ch01g00155.t1	A0A2G2XK04	100	3.1e-122	440.7	Bidirectional sugar transporter SWEET5	PE 3	NA	IEA	GO:0008643	carbohydrate transport	NA	NA	GO:0016021	integral component of membrane
Can1.2ch01g00164.t1	A0A2G3AD74	100	1.4e-134	481.5	NA	PE 3	NA	NA	NA	NA	GO:0033897	ribonuclease T2 activity	NA	NA
Can1.2ch01g00165.t1	A0A1U8F3U8	99.2	2e-215	750.7	F-box/kelch-repeat protein At3g06240-like	PE 4	NA	NA	NA	NA	NA	NA	NA	NA
Can1.2ch01g00171.t1	A0A1U8GCD7	99.2	0	2041.9	protein NLP6-like	PE 4	NA	NA	NA	NA	NA	NA	NA	NA
Can1.2ch01g00173.t1	A0A1U8GAJ1	95.5	2.8e-174	614	NA	PE 4	NA	NA	NA	NA	NA	NA	GO:0016021	integral component of membrane
Can1.2ch01g00174.t1	A0A1U8GAM2	99.5	0	1468.4	NA	PE 4	NA	NA	NA	NA	NA	NA	NA	NA
Can1.2ch01g00175.t1	A0A1U8GCJ1	100	1.4e-194	681.4	protein ABIL2-like	PE 4	NA	NA	NA	NA	NA	NA	NA	NA
Can1.2ch01g00176.t1	A0A2G2XK10	100	4.5e-148	526.6	26S proteasome non-ATPase regulatory subunit 8-like protein A	PE 4	NA	IEA	GO:0006508	proteolysis	NA	NA	GO:0005838	proteasome regulatory particle
Can1.2ch01g00178.t1	A0A1U8G3S7	100	3.3e-105	383.6	30S ribosomal protein S6 alpha, chloroplastic	PE 3	NA	IEA	GO:0006412	translation	GO:0019843	rRNA binding	GO:0005840	ribosome
Can1.2ch01g00179.t1	A0A1U8G390	100	3.3e-128	460.3	RING-H2 zinc finger protein RHA4a	PE 4	NA	NA	NA	NA	NA	NA	GO:0016021	integral component of membrane
Can1.2ch01g00180.t1	A0A1U8GAT2	99.3	8.4e-264	911.8	LOW QUALITY PROTEIN cellulose synthase-like protein G3	PE 3	NA	IEA	GO:0030244	cellulose biosynthetic process	GO:0016760	cellulose synthase (UDP-forming) activity	GO:0016021	integral component of membrane
Can1.2ch01g00181.t1	A0A3Q7HWX2	80.2	0	2275	NA	PE 3	NA	IEA	GO:0071555	cell wall organization	GO:0016757	transferase activity, transferring glycosyl groups	GO:0016021	integral component of membrane
Can1.2ch01g00183.t1	A0A2G2XK08	99.1	0	1157.1	Auxin response factor	PE 3	NA	IEA	GO:0006355	regulation of transcription, DNA-templated	GO:0003677	DNA binding	GO:0005634	nucleus
Can1.2ch01g00184.t1	A0A1U8G3D0	100	6e-284	978.8	3-oxoacyl-[acyl-carrier-protein] synthase I, chloroplastic-like	PE 3	NA	IEA	GO:0006633	fatty acid biosynthetic process	GO:0016747	transferase activity, transferring acyl groups other than amino-acyl groups	NA	NA
Can1.2ch01g00185.t1	A0A1U8G3A7	99.8	7.4e-282	971.8	3-oxoacyl-[acyl-carrier-protein] synthase I, chloroplastic-like	PE 3	NA	IEA	GO:0006633	fatty acid biosynthetic process	GO:0016747	transferase activity, transferring acyl groups other than amino-acyl groups	NA	NA
Can1.2ch01g00191.t1	F1CCH2	99.4	2.8e-281	969.9	3-oxoacyl-(Acyl-carrier-protein) synthase	PE 3	NA	IEA	GO:0006633	fatty acid biosynthetic process	GO:0016747	transferase activity, transferring acyl groups other than amino-acyl groups	NA	NA
Can1.2ch01g00192.t1	A0A2G3ADG1	100	1.1e-193	678.3	B2 protein	PE 4	NA	NA	NA	NA	NA	NA	NA	NA
Can1.2ch01g00193.t1	A0A2G2XKG1	97.7	3.2e-230	800	NA	PE 4	NA	IEA	GO:0045454	cell redox homeostasis	GO:0015035	protein disulfide oxidoreductase activity	GO:0005623	cell
Can1.2ch01g00194.t1	A0A1U8G3I8	98.8	1.4e-86	321.6	RNA polymerase II transcriptional coactivator KELP	PE 4	NA	IEA	GO:0006355	regulation of transcription, DNA-templated	GO:0003677	DNA binding	NA	NA
Can1.2ch01g00195.t1	A0A2G3ADC7	100	3.6e-93	343.6	NA	PE 4	NA	NA	NA	NA	NA	NA	NA	NA
Can1.2ch01g00201.t1	A0A2G3DAY1	93.3	0	1113.2	NA	PE 4	NA	NA	NA	NA	NA	NA	GO:0016021	integral component of membrane
Can1.2ch01g00202.t1	M1AWM1	93.3	0	1506.1	NA	PE 4	NA	IEA	GO:0010020	chloroplast fission	GO:0005524	ATP binding	GO:0016021	integral component of membrane
Can1.2ch01g00203.t1	A0A1U8F8S6	100	2.2e-121	437.6	NA	PE 4	NA	NA	NA	NA	NA	NA	NA	NA
Can1.2ch01g00205.t1	A0A2G2XK62	84.5	3.7e-34	146.7	NA	PE 4	NA	NA	NA	NA	NA	NA	NA	NA
Can1.2ch01g00208.t1	A0A2G2XKH1	98.5	1.2e-179	631.7	Glycerophosphodiester phosphodiesterase GDPD4	PE 4	NA	IEA	GO:0006629	lipid metabolic process	GO:0008889	glycerophosphodiester phosphodiesterase activity	GO:0016021	integral component of membrane
Can1.2ch01g00209.t1	A0A2G2XK26	97.7	3.2e-97	357.1	NA	PE 4	NA	NA	NA	NA	NA	NA	NA	NA
Can1.2ch01g00210.t1	A0A1U8H7C9	100	9.2e-224	778.5	F-box protein At3g56470-like	PE 4	NA	NA	NA	NA	NA	NA	NA	NA
Can1.2ch01g00212.t1	A0A1U8G3X0	100	0	1106.7	cytokinin dehydrogenase 7-like	PE 4	NA	IEA	GO:0009690	cytokinin metabolic process	GO:0071949	FAD binding	NA	NA
Can1.2ch01g00213.t1	A0A2G3AR49	97.4	1.6e-223	777.7	NA	PE 4	NA	NA	NA	NA	NA	NA	NA	NA
Can1.2ch01g00228.t1	A0A2G3AR49	99.7	7.2e-229	795.4	NA	PE 4	NA	NA	NA	NA	NA	NA	NA	NA
Can1.2ch01g00231.t1	A0A2G3DAX4	98.2	0	2017.3	NA	PE 3	NA	NA	NA	NA	GO:0016788	hydrolase activity, acting on ester bonds	NA	NA
Can1.2ch01g00232.t1	A0A2G3DAY7	99.8	0	1190.3	Phosphatidylinositol 4-kinase gamma 2	PE 3	NA	NA	NA	NA	GO:0016301	kinase activity	NA	NA
Can1.2ch01g00233.t1	A0A2G3ADE1	100	1.3e-49	198	NA	PE 4	NA	NA	NA	NA	NA	NA	GO:0016021	integral component of membrane
Can1.2ch01g00234.t1	A0A2G3ADE7	98	1.5e-171	604.7	NA	PE 4	NA	NA	NA	NA	GO:0005524	ATP binding	NA	NA
Can1.2ch01g00235.t1	A0A1U8F916	100	1.2e-212	741.5	GDSL esterase/lipase At4g10955-like	PE 4	NA	IEA	GO:0006629	lipid metabolic process	GO:0016787	hydrolase activity	NA	NA
Can1.2ch01g00236.t1	A0A2G3DAZ5	99.4	3.8e-203	709.9	UDP-glucose 4-epimerase 5	PE 3	NA	IEA	GO:0006012	galactose metabolic process	GO:0003978	UDP-glucose 4-epimerase activity	NA	NA
Can1.2ch01g00237.t1	A0A385MD10	93.3	2.9e-122	440.7	Nucleoside diphosphate kinase	PE 2	2.7.4.6	IEA	GO:0006241	CTP biosynthetic process	GO:0004550	nucleoside diphosphate kinase activity	NA	NA
Can1.2ch01g00238.t1	A0A1U8F8X9	99.5	9.7e-105	382.1	NA	PE 4	NA	NA	NA	NA	NA	NA	NA	NA
Can1.2ch01g00239.t1	A0A1U8FJ29	99.8	0	2647.5	trichohyalin isoform X1	PE 4	NA	NA	NA	NA	NA	NA	NA	NA
Can1.2ch01g00240.t1	A0A1U8FHJ6	98.8	2.3e-135	484.2	NAD(P)H-quinone oxidoreductase subunit S, chloroplastic	PE 4	NA	IEA	GO:0009767	photosynthetic electron transport chain	NA	NA	NA	NA
Can1.2ch01g00242.t1	A0A2G3ADE8	98.7	1.8e-77	291.2	NA	PE 4	NA	NA	NA	NA	NA	NA	NA	NA
Can1.2ch01g00243.t1	A0A1U8FHF6	99.3	7.2e-79	295.8	NA	PE 4	NA	NA	NA	NA	NA	NA	NA	NA
Can1.2ch01g00247.t1	A0A1U8FJ79	99.4	1.7e-297	1023.8	NA	PE 4	NA	IEA	GO:0006355	regulation of transcription, DNA-templated	GO:0003690	double-stranded DNA binding	NA	NA
Can1.2ch01g00252.t1	A0A2G2XK49	100	2.6e-222	773.9	NA	PE 4	NA	NA	NA	NA	GO:0016746	transferase activity, transferring acyl groups	GO:0016021	integral component of membrane
Can1.2ch01g00254.t1	A0A1U8F935	100	1.3e-236	821.2	RING-H2 finger protein ATL20-like	PE 4	NA	NA	NA	NA	GO:0030247	polysaccharide binding	GO:0016021	integral component of membrane
Can1.2ch01g00255.t1	A0A2G3ADF2	99.3	1.5e-260	901	NA	PE 3	NA	NA	NA	NA	GO:0032977	membrane insertase activity	GO:0016021	integral component of membrane
Can1.2ch01g00256.t1	A0A1U8F8Z0	99.8	0	1342	long chain acyl-CoA synthetase 4-like	PE 4	NA	NA	NA	NA	GO:0003824	catalytic activity	GO:0016021	integral component of membrane
Can1.2ch01g00257.t1	A0A1U8F920	99.8	0	1173.7	F-box/LRR-repeat protein 3-like	PE 4	NA	NA	NA	NA	NA	NA	NA	NA
Can1.2ch01g00259.t1	A0A1U8F8Y5	100	8.3e-220	765.4	NA	PE 3	NA	NA	NA	NA	GO:0004722	protein serine/threonine phosphatase activity	NA	NA
Can1.2ch01g00260.t1	A0A1U8FAT3	100	0	1291.6	Endoglucanase	PE 3	3.2.1.4	IEA	GO:0030245	cellulose catabolic process	GO:0008810	cellulase activity	NA	NA
Can1.2ch01g00261.t1	A0A1U8FHL5	99.5	1.5e-207	724.5	NA	PE 4	NA	NA	NA	NA	NA	NA	GO:0016021	integral component of membrane
Can1.2ch01g00262.t1	A0A1U8F909	100	1.1e-174	615.1	ethylene-responsive transcription factor ERF061-like	PE 4	NA	NA	NA	NA	GO:0003700	DNA-binding transcription factor activity	GO:0005634	nucleus
Can1.2ch01g00263.t1	A0A3Q7HWP8	89.6	2.4e-247	857.1	DNA primase	PE 3	2.7.7.-	IEA	GO:0006269	DNA replication, synthesis of RNA primer	GO:0003896	DNA primase activity	NA	NA
Can1.2ch01g00264.t1	A0A2G2XK61	82.2	5e-35	149.4	NA	PE 4	NA	NA	NA	NA	NA	NA	NA	NA
Can1.2ch01g00270.t1	A0A2G3ADE4	90.4	5e-141	503.1	NA	PE 4	NA	NA	NA	NA	NA	NA	NA	NA
Can1.2ch01g00271.t1	A0A2G2XK60	99.1	1.1e-193	678.3	NA	PE 4	NA	NA	NA	NA	GO:0005524	ATP binding	NA	NA
Can1.2ch01g00272.t1	A0A2G2XK59	100	1e-46	188.3	NA	PE 4	NA	NA	NA	NA	NA	NA	NA	NA
Can1.2ch01g00273.t1	A0A2G3ADG2	100	4.8e-133	476.5	KAT8 regulatory NSL complex subunit 3	PE 4	NA	NA	NA	NA	NA	NA	NA	NA
Can1.2ch01g00274.t1	A0A2G3ADF9	100	5e-106	386.3	NA	PE 4	NA	NA	NA	NA	NA	NA	NA	NA
Can1.2ch01g00276.t1	A0A1U8F929	100	1.6e-92	341.3	NA	PE 4	NA	NA	NA	NA	NA	NA	NA	NA
Can1.2ch01g00277.t1	A0A2G2XK87	99.4	2.1e-192	674.1	Putative WRKY transcription factor 46	PE 4	NA	NA	NA	NA	GO:0003700	DNA-binding transcription factor activity	GO:0005634	nucleus
Can1.2ch01g00278.t1	W6JJB0	88.3	5.9e-171	602.8	Nuclear pore complex protein Seh1a	PE 2	NA	IEA	GO:0015031	protein transport	GO:0005198	structural molecule activity	NA	NA
Can1.2ch01g00279.t1	A0A1U8FJ20	100	4.7e-59	229.6	NA	PE 4	NA	NA	NA	NA	NA	NA	NA	NA
Can1.2ch01g00280.t1	A0A1U8FAQ7	85.2	1.6e-131	471.5	plant UBX domain-containing protein 7-like	PE 4	NA	NA	NA	NA	NA	NA	NA	NA
Can1.2ch01g00282.t1	A0A2G3ADL4	99.6	9.3e-263	908.3	probable GABA transporter 2 isoform X1	PE 4	NA	NA	NA	NA	NA	NA	GO:0016021	integral component of membrane
Can1.2ch01g00283.t1	A0A1U8F8W1	94.1	2e-274	947.2	high mobility group B protein 6-like	PE 4	NA	NA	NA	NA	GO:0003677	DNA binding	GO:0005634	nucleus
Can1.2ch01g00284.t1	A0A2G3ADF4	99.5	4.7e-264	912.5	Protein trichome birefringence-like 25	PE 4	NA	NA	NA	NA	NA	NA	GO:0016021	integral component of membrane
Can1.2ch01g00285.t1	A0A1U8F8W0	99.8	0	1953.3	NA	PE 4	NA	NA	NA	NA	NA	NA	NA	NA
Can1.2ch01g00291.t1	A0A1U8FHP2	99.8	0	1184.1	pentatricopeptide repeat-containing protein At4g21065	PE 4	NA	NA	NA	NA	GO:0008270	zinc ion binding	NA	NA
Can1.2ch01g00292.t1	A0A2G2XK83	99.7	2.1e-201	704.1	Mitochondrial adenine nucleotide transporter ADNT1	PE 3	NA	NA	NA	NA	GO:0022857	transmembrane transporter activity	GO:0016021	integral component of membrane
Can1.2ch01g00293.t1	A0A2G3ADI6	100	0	2323.1	NA	PE 4	NA	NA	NA	NA	GO:0003779	actin binding	NA	NA
Can1.2ch01g00294.t1	A0A2G2XK98	88.9	1.1e-141	505.8	NA	PE 4	NA	NA	NA	NA	NA	NA	NA	NA
Can1.2ch01g00296.t1	A0A1U8F8Y0	100	0	2122.4	protein SPA1-RELATED 2	PE 4	NA	NA	NA	NA	GO:0004672	protein kinase activity	NA	NA
Can1.2ch01g00297.t1	A0A2G3DB33	99.3	0	1923.7	NA	PE 4	NA	NA	NA	NA	GO:0004672	protein kinase activity	NA	NA
Can1.2ch01g00298.t1	A0A1U8FHH1	100	1.1e-54	214.9	NA	PE 4	NA	NA	NA	NA	NA	NA	NA	NA
Can1.2ch01g00299.t1	A0A2G2XKM0	100	5.7e-31	135.6	Arabinogalactan peptide 22	PE 4	NA	NA	NA	NA	NA	NA	GO:0016021	integral component of membrane
Can1.2ch01g00300.t1	A0A2G3DB38	99.4	4.8e-195	682.9	NA	PE 4	NA	NA	NA	NA	GO:0003700	DNA-binding transcription factor activity	GO:0005634	nucleus
Can1.2ch01g00301.t1	M1AWS4	99.3	3.3e-84	313.5	NA	PE 3	NA	NA	NA	NA	GO:0005524	ATP binding	NA	NA
Can1.2ch01g00302.t1	A0A1U8F8Y4	99.8	0	1284.2	probable inactive receptor kinase At4g23740	PE 4	NA	NA	NA	NA	GO:0005524	ATP binding	GO:0016021	integral component of membrane
Can1.2ch01g00303.t1	A0A2G2XKP8	99.3	1.1e-174	615.1	Glucose-6-phosphate 1-epimerase	PE 3	5.1.3.15	IEA	GO:0005975	carbohydrate metabolic process	GO:0047938	glucose-6-phosphate 1-epimerase activity	NA	NA
Can1.2ch01g00311.t1	A0A2G2V0G3	98.8	7e-230	798.9	NA	PE 4	NA	NA	NA	NA	GO:0043531	ADP binding	NA	NA
Can1.2ch01g00312.t1	A0A2G3ADH4	97.7	1.4e-239	831.2	NA	PE 4	NA	NA	NA	NA	GO:0043531	ADP binding	NA	NA
Can1.2ch01g00314.t1	A0A2G3ADI9	89.4	2.3e-145	517.7	NA	PE 4	NA	IEA	GO:0032147	activation of protein kinase activity	NA	NA	GO:0005874	microtubule
Can1.2ch01g00318.t1	A0A2G3ADP0	95.9	0	1350.1	Ethylene-responsive transcription factor	PE 4	NA	NA	NA	NA	GO:0003700	DNA-binding transcription factor activity	GO:0005634	nucleus
Can1.2ch01g00319.t1	A0A1U8F1Y0	99.6	1e-135	485.3	protein LURP-one-related 17-like	PE 4	NA	NA	NA	NA	NA	NA	NA	NA
Can1.2ch01g00321.t1	Q948U0	92.5	0	1770.7	Respiratory burst oxidase homolog protein A	PE 1	1.11.1.-	NA	NA	NA	GO:0050664	oxidoreductase activity, acting on NAD(P)H, oxygen as acceptor	GO:0005886	plasma membrane
Can1.2ch01g00324.t1	A0A2G2XJG5	98.5	1.4e-103	378.3	NA	PE 4	NA	NA	NA	NA	NA	NA	GO:0016021	integral component of membrane
Can1.2ch01g00325.t1	A0A2G3DB40	99.3	6.6e-242	839	NA	PE 4	NA	NA	NA	NA	GO:0016301	kinase activity	GO:0005886	plasma membrane
Can1.2ch01g00327.t1	A0A1U8G413	99.8	8.8e-288	991.5	endoglucanase-like	PE 3	NA	IEA	GO:0005975	carbohydrate metabolic process	GO:0004553	hydrolase activity, hydrolyzing O-glycosyl compounds	NA	NA
Can1.2ch01g00328.t1	A0A2G2XJI1	99.3	1.5e-154	548.1	Reticulon-like protein	PE 4	NA	NA	NA	NA	NA	NA	GO:0005789	endoplasmic reticulum membrane
Can1.2ch01g00329.t1	A0A2G3ADJ9	100	0	1631.3	nuclear valosin-containing protein-like isoform X1	PE 4	NA	NA	NA	NA	GO:0005524	ATP binding	NA	NA
Can1.2ch01g00331.t1	A0A2G3DAS4	99.7	1.8e-192	674.5	GDT1 family protein	PE 3	NA	NA	NA	NA	NA	NA	GO:0016021	integral component of membrane
Can1.2ch01g00332.t1	A0A1U8F1Z0	100	1.2e-110	401.7	Dirigent protein	PE 3	NA	NA	NA	NA	NA	NA	GO:0048046	apoplast
Can1.2ch01g00334.t1	A0A2G2XJX1	99	0	1542.3	Cation/H(+) antiporter 17	PE 4	NA	NA	NA	NA	GO:0015299	solute:proton antiporter activity	GO:0016021	integral component of membrane
Can1.2ch01g00335.t1	A0A2G3DAS5	99.5	0	1539.6	Cation/H(+) antiporter 19	PE 4	NA	NA	NA	NA	GO:0015299	solute:proton antiporter activity	GO:0016021	integral component of membrane
Can1.2ch01g00337.t1	A0A2G2XJG9	99.7	0	1360.1	NA	PE 4	NA	NA	NA	NA	NA	NA	NA	NA
Can1.2ch01g00338.t1	A0A2G3ADK7	99.4	3.5e-87	323.6	BTB/POZ domain-containing protein POB1	PE 4	NA	NA	NA	NA	NA	NA	NA	NA
Can1.2ch01g00339.t1	A0A1U8E0I9	100	4.2e-210	733	BTB/POZ domain-containing protein POB1-like	PE 4	NA	NA	NA	NA	NA	NA	NA	NA
Can1.2ch01g00340.t1	A0A2G3DAT5	98.7	6.6e-172	605.9	NA	PE 4	NA	NA	NA	NA	NA	NA	GO:0016021	integral component of membrane
Can1.2ch01g00341.t1	A0A2G3ADR0	99.4	3.1e-177	623.6	NA	PE 4	NA	NA	NA	NA	NA	NA	GO:0016021	integral component of membrane
Can1.2ch01g00345.t1	W5RRH1	84.5	4.4e-104	380.2	V-type proton ATPase subunit E	PE 2	NA	IEA	GO:0015991	ATP hydrolysis coupled proton transport	GO:0046961	proton-transporting ATPase activity, rotational mechanism	GO:0033178	proton-transporting two-sector ATPase complex, catalytic domain
Can1.2ch01g00346.t1	A0A2G3ADR6	100	8.7e-197	688.7	Hexosyltransferase	PE 3	2.4.1.-	IEA	GO:0006486	protein glycosylation	GO:0008378	galactosyltransferase activity	GO:0000139	Golgi membrane
Can1.2ch01g00347.t1	A0A2G3ADK3	100	0	1128.2	Ethylene-responsive transcription factor 9	PE 4	NA	NA	NA	NA	GO:0003677	DNA binding	GO:0005634	nucleus
Can1.2ch01g00350.t1	A0A2G2XJI2	89.8	4.6e-200	699.9	Ethylene-responsive transcription factor 11	PE 4	NA	NA	NA	NA	GO:0003700	DNA-binding transcription factor activity	GO:0005634	nucleus
Can1.2ch01g00351.t1	A0A2G3ADM0	99.7	0	1389.8	NA	PE 4	NA	NA	NA	NA	GO:0003677	DNA binding	GO:0005634	nucleus
Can1.2ch01g00352.t1	A0A2G3ADK6	100	0	2007.3	Ethylene-responsive transcription factor	PE 4	NA	NA	NA	NA	GO:0003677	DNA binding	GO:0005634	nucleus
Can1.2ch01g00354.t1	A0A1U8G5C3	100	0	2560	NA	PE 4	NA	NA	NA	NA	NA	NA	NA	NA
Can1.2ch01g00355.t1	A0A2G3DAU2	99.4	3.6e-292	1006.1	Endoglucanase	PE 3	3.2.1.4	IEA	GO:0030245	cellulose catabolic process	GO:0008810	cellulase activity	NA	NA
Can1.2ch01g00358.t1	A0A2G2XJM1	100	7.3e-193	675.6	Putative WRKY transcription factor 27	PE 4	NA	NA	NA	NA	GO:0043565	sequence-specific DNA binding	GO:0005634	nucleus
Can1.2ch01g00360.t1	A0A165ZEL1	87.4	1.9e-41	171	60S ribosomal protein L27	PE 3	NA	IEA	GO:0006412	translation	GO:0003735	structural constituent of ribosome	GO:0005840	ribosome
Can1.2ch01g00364.t1	A0A1U8FAH5	99.5	5.1e-126	453	NA	PE 4	NA	NA	NA	NA	NA	NA	NA	NA
Can1.2ch01g00365.t1	A0A2G3ADM9	92	6.1e-163	576.2	Meiotic recombination protein SPO11-2	PE 4	NA	IEA	GO:0000737	DNA catabolic process, endonucleolytic	GO:0003677	DNA binding	GO:0005694	chromosome
Can1.2ch01g00366.t1	A0A2G2XJZ1	92.6	4.5e-140	500	NA	PE 4	NA	NA	NA	NA	GO:0003676	nucleic acid binding	NA	NA
Can1.2ch01g00367.t1	A0A2G3ADT1	99.4	3.4e-207	723.4	NA	PE 4	NA	NA	NA	NA	GO:0003676	nucleic acid binding	NA	NA
Can1.2ch01g00368.t1	A0A3G1TVL7	83.9	2.6e-88	327.8	2-C-methyl-D-erythritol 2,4-cyclodiphosphate synthase (Fragment)	PE 2	4.6.1.12	IEA	GO:0008299	isoprenoid biosynthetic process	GO:0008685	2-C-methyl-D-erythritol 2,4-cyclodiphosphate synthase activity	NA	NA
Can1.2ch01g00369.t1	Q9SC82	92.4	2.3e-264	913.7	1-aminocyclopropane-1-carboxylate synthase	PE 2	4.4.1.14	NA	NA	NA	GO:0030170	pyridoxal phosphate binding	NA	NA
Can1.2ch01g00370.t1	Q9SC82	90.1	1.6e-257	891	1-aminocyclopropane-1-carboxylate synthase	PE 2	4.4.1.14	NA	NA	NA	GO:0030170	pyridoxal phosphate binding	NA	NA
Can1.2ch01g00372.t1	A0A2H4Z445	82.8	5.3e-232	806.2	Monodehydroascorbate reductase	PE 2	NA	NA	NA	NA	GO:0016491	oxidoreductase activity	NA	NA
Can1.2ch01g00373.t1	A0A2G3ADT6	100	7.9e-220	765.4	NA	PE 4	NA	NA	NA	NA	NA	NA	NA	NA
Can1.2ch01g00374.t1	A0A2G3ADM2	100	1.6e-156	554.7	NA	PE 4	NA	NA	NA	NA	NA	NA	NA	NA
Can1.2ch01g00375.t1	A0A2G3AQL8	98.6	0	1497.3	Lipoxygenase	PE 3	1.13.11.-	IEA	GO:0031408	oxylipin biosynthetic process	GO:0046872	metal ion binding	NA	NA
Can1.2ch01g00376.t1	A0A2G3AQL8	98.6	0	1497.3	Lipoxygenase	PE 3	1.13.11.-	IEA	GO:0031408	oxylipin biosynthetic process	GO:0046872	metal ion binding	NA	NA
Can1.2ch01g00377.t1	A0A2G2XJK7	99.8	2.6e-232	807	NA	PE 4	NA	NA	NA	NA	NA	NA	GO:0016021	integral component of membrane
Can1.2ch01g00378.t1	A0A1U8G5P0	99.5	3e-228	793.5	aspartate carbamoyltransferase, chloroplastic-like	PE 3	NA	IEA	GO:0006207	'de novo' pyrimidine nucleobase biosynthetic process	GO:0004070	aspartate carbamoyltransferase activity	NA	NA
Can1.2ch01g00380.t1	Q43524	89.7	6.2e-179	629.4	Transcription factor	PE 2	NA	IBA	GO:0030154	cell differentiation	GO:0044212	transcription regulatory region DNA binding	GO:0005634	nucleus
Can1.2ch01g00383.t1	A0A2G3ADQ6	99.7	4.3e-221	769.6	Mitogen-activated protein kinase	PE 3	2.7.11.24	NA	NA	NA	GO:0005524	ATP binding	NA	NA
Can1.2ch01g00384.t1	A0A2G2XJM6	99.4	1.3e-275	951	Putative polygalacturonase (Fragment)	PE 3	NA	IEA	GO:0005975	carbohydrate metabolic process	GO:0004650	polygalacturonase activity	NA	NA
Can1.2ch01g00389.t1	A0A1U8F955	100	1.1e-57	224.9	Protein SPIRAL1-like 5	PE 4	NA	IEA	GO:0043622	cortical microtubule organization	NA	NA	NA	NA
Can1.2ch01g00390.t1	M1AW74	82.4	8.6e-33	142.1	NA	PE 4	NA	NA	NA	NA	NA	NA	NA	NA
Can1.2ch01g00391.t1	A0A1U8G5W0	99.3	2.1e-153	544.3	NA	PE 4	NA	NA	NA	NA	NA	NA	GO:0016021	integral component of membrane
Can1.2ch01g00392.t1	A0A2G3ADV0	99.6	2.1e-146	521.2	NA	PE 4	NA	NA	NA	NA	NA	NA	NA	NA
Can1.2ch01g00393.t1	A0A2G3ADQ8	99.7	1.2e-173	611.7	Putative mitochondrial import inner membrane translocase subunit TIM21	PE 4	NA	IEA	GO:0030150	protein import into mitochondrial matrix	NA	NA	GO:0016021	integral component of membrane
Can1.2ch01g00394.t1	A0A1U8GEP4	99	3e-295	1016.5	NA	PE 4	NA	NA	NA	NA	NA	NA	GO:0016021	integral component of membrane
Can1.2ch01g00395.t1	A0A0V0IW98	95.4	0	1658.3	Putative golgin candidate 6-like	PE 4	NA	IEA	GO:0048280	vesicle fusion with Golgi apparatus	GO:0008565	protein transporter activity	GO:0000139	Golgi membrane
Can1.2ch01g00396.t1	A0A1U8G5D2	99.4	0	1294.3	homeobox protein BEL1 homolog	PE 4	NA	IEA	GO:0006355	regulation of transcription, DNA-templated	GO:0003677	DNA binding	GO:0005634	nucleus
Can1.2ch01g00397.t1	A0A1U8GEU0	99.4	8.7e-205	715.3	phosphoglycerate mutase-like protein AT74	PE 4	NA	NA	NA	NA	GO:0003824	catalytic activity	NA	NA
Can1.2ch01g00398.t1	A0A1U8G5G1	99.5	0	1288.9	BTB/POZ domain-containing protein At1g63850	PE 4	NA	NA	NA	NA	NA	NA	NA	NA
Can1.2ch01g00399.t1	A0A1U8G5G8	100	1.4e-67	258.1	E3 ubiquitin-protein ligase RHA1B-like	PE 4	NA	NA	NA	NA	GO:0008270	zinc ion binding	GO:0016021	integral component of membrane
Can1.2ch01g00400.t1	A0A1U8F989	99.2	2.3e-157	557.4	NA	PE 4	NA	NA	NA	NA	NA	NA	NA	NA
Can1.2ch01g00401.t1	A0A2G3DAM4	100	8e-167	589	Zinc finger protein CONSTANS-LIKE 3	PE 4	NA	NA	NA	NA	NA	NA	GO:0005634	nucleus
Can1.2ch01g00402.t1	A0A2G2XJQ7	99.7	0	1535	DNA repair helicase XPB1	PE 4	NA	IEA	GO:0006289	nucleotide-excision repair	GO:0004003	ATP-dependent DNA helicase activity	NA	NA
Can1.2ch01g00403.t1	A0A2G3ADR7	100	1.7e-209	731.1	GPN-loop GTPase 1	PE 3	NA	NA	NA	NA	GO:0003924	GTPase activity	NA	NA
Can1.2ch01g00404.t1	A0A2G2XJQ8	99.1	0	1738	Beta-adaptin-like protein	PE 3	NA	IEA	GO:0016192	vesicle-mediated transport	GO:0030276	clathrin binding	GO:0030131	clathrin adaptor complex
Can1.2ch01g00405.t1	A0A2G3DAP8	99.6	4.8e-128	459.9	NA	PE 4	NA	NA	NA	NA	NA	NA	NA	NA
Can1.2ch01g00406.t1	A0A140FA46	100	2.7e-130	467.2	RING type E3 ligase	PE 2	NA	NA	NA	NA	GO:0016874	ligase activity	NA	NA
Can1.2ch01g00407.t1	A0A1U8GD87	100	0	1336.6	NA	PE 4	NA	NA	NA	NA	GO:0003677	DNA binding	GO:0005634	nucleus
Can1.2ch01g00409.t1	A0A2G3DAM7	99.8	3.3e-246	853.2	Cyclin-dependent kinase D-1	PE 3	NA	NA	NA	NA	GO:0005524	ATP binding	NA	NA
Can1.2ch01g00410.t1	A0A2G3DAL3	100	6.1e-104	379.4	Ubiquitin-conjugating enzyme E2 4	PE 3	NA	NA	NA	NA	GO:0005524	ATP binding	NA	NA
Can1.2ch01g00411.t1	A0A1U8GF77	98.7	0	1899.8	NA	PE 4	NA	IEA	GO:0007165	signal transduction	GO:0043531	ADP binding	NA	NA
Can1.2ch01g00414.t1	A0A1U8G7C0	100	4e-280	966.1	puromycin-sensitive aminopeptidase isoform X1	PE 4	NA	NA	NA	NA	GO:0004177	aminopeptidase activity	NA	NA
Can1.2ch01g00415.t1	A0A1U8G7C0	99.6	9.2e-291	1001.5	puromycin-sensitive aminopeptidase isoform X1	PE 4	NA	NA	NA	NA	GO:0004177	aminopeptidase activity	NA	NA
Can1.2ch01g00417.t1	A0A2G3DAL0	86.5	1.9e-40	167.5	NA	PE 4	NA	NA	NA	NA	NA	NA	NA	NA
Can1.2ch01g00418.t1	A0A1U8GE95	94.8	1.1e-203	711.8	NA	PE 4	NA	NA	NA	NA	NA	NA	GO:0016021	integral component of membrane
Can1.2ch01g00420.t1	A0A2G3DAQ9	95	4.5e-38	159.5	NA	PE 4	NA	NA	NA	NA	NA	NA	NA	NA
Can1.2ch01g00421.t1	A0A2G3DAM2	99.1	5.3e-263	909.1	NA	PE 4	NA	NA	NA	NA	NA	NA	NA	NA
Can1.2ch01g00422.t1	A0A1U8G6V9	100	6.2e-270	932.2	BTB/POZ domain-containing protein At5g41330-like	PE 4	NA	IEA	GO:0051260	protein homooligomerization	NA	NA	NA	NA
Can1.2ch01g00424.t1	A0A2G3ADT3	98.6	0	1110.1	Cytochrome 86A8	PE 3	NA	NA	NA	NA	GO:0020037	heme binding	GO:0016021	integral component of membrane
Can1.2ch01g00425.t1	A0A2G3ADY3	100	7.1e-177	622.5	Short-chain dehydrogenase TIC 32, chloroplastic	PE 3	NA	NA	NA	NA	NA	NA	NA	NA
Can1.2ch01g00428.t1	O09223	97.2	1.9e-160	567.8	Water channel protein	PE 2	NA	NA	NA	NA	GO:0015267	channel activity	GO:0016021	integral component of membrane
Can1.2ch01g00429.t1	A0A2G3DAK3	99.8	0	1083.2	Signal peptide peptidase-like 4	PE 4	NA	NA	NA	NA	GO:0004190	aspartic-type endopeptidase activity	GO:0016021	integral component of membrane
Can1.2ch01g00430.t1	A0A2G2XJN5	99.6	0	1385.5	NA	PE 3	NA	IEA	GO:0008360	regulation of cell shape	GO:0005524	ATP binding	GO:0005737	cytoplasm
Can1.2ch01g00431.t1	A0A1U8G7N5	99.6	0	1594.3	NA	PE 4	NA	NA	NA	NA	NA	NA	NA	NA
Can1.2ch01g00432.t1	A0A2G2XJN0	98.3	0	1075.5	GMP synthase [glutamine-hydrolyzing]	PE 3	NA	IEA	GO:0006541	glutamine metabolic process	GO:0016462	pyrophosphatase activity	NA	NA
Can1.2ch01g00433.t1	A0A0A0QLN6	84.4	0	1053.9	Anthocyanin bHLH transcription factor	PE 2	NA	NA	NA	NA	GO:0046983	protein dimerization activity	NA	NA
Can1.2ch01g00434.t1	A0A1U8GEM9	100	8.7e-80	298.9	NA	PE 4	NA	NA	NA	NA	NA	NA	NA	NA
Can1.2ch01g00435.t1	A0A1U8G782	100	1.3e-220	768.1	homeobox-leucine zipper protein ROC5-like	PE 4	NA	NA	NA	NA	GO:0008289	lipid binding	GO:0005634	nucleus
Can1.2ch01g00436.t1	A0A2G3ADT5	100	2.6e-47	190.3	NA	PE 4	NA	NA	NA	NA	GO:0008289	lipid binding	GO:0005634	nucleus
Can1.2ch01g00439.t1	A0A1U8G772	100	0	1786.9	kinesin KP1	PE 3	NA	IEA	GO:0007018	microtubule-based movement	GO:0008017	microtubule binding	NA	NA
Can1.2ch01g00441.t1	A0A1U8G7U1	99.6	9.8e-148	525.4	NA	PE 4	NA	NA	NA	NA	NA	NA	GO:0005759	mitochondrial matrix
Can1.2ch01g00442.t1	A0A1U8FG06	100	0	1052	organic cation/carnitine transporter 3-like	PE 4	NA	NA	NA	NA	GO:0022857	transmembrane transporter activity	GO:0016021	integral component of membrane
Can1.2ch01g00443.t1	A0A1U8GGJ7	100	8.1e-181	635.6	NA	PE 4	NA	NA	NA	NA	NA	NA	NA	NA
Can1.2ch01g00444.t1	A0A2G3DAN6	99.2	0	1316.6	NA	PE 3	NA	NA	NA	NA	GO:0022857	transmembrane transporter activity	GO:0016021	integral component of membrane
Can1.2ch01g00445.t1	A0A2G3DAK2	99.4	0	1409.8	NA	PE 4	NA	NA	NA	NA	NA	NA	NA	NA
Can1.2ch01g00447.t1	A0A2G2XK58	99.2	0	1242.3	NA	PE 4	NA	IEA	GO:0006351	transcription, DNA-templated	GO:0003682	chromatin binding	NA	NA
Can1.2ch01g00450.t1	A0A1U8G6M7	100	8.1e-184	645.6	NA	PE 4	NA	NA	NA	NA	NA	NA	NA	NA
Can1.2ch01g00453.t1	A0A1U8G6I8	95	5.9e-246	852.4	NA	PE 4	NA	IEA	GO:0006351	transcription, DNA-templated	GO:0003682	chromatin binding	NA	NA
Can1.2ch01g00456.t1	A0A2G3ADV1	100	0	1128.2	NA	PE 4	NA	IEA	GO:0006351	transcription, DNA-templated	GO:0003682	chromatin binding	NA	NA
Can1.2ch01g00460.t1	A0A1U8G725	100	1.1e-171	605.1	NA	PE 4	NA	NA	NA	NA	GO:0008270	zinc ion binding	NA	NA
Can1.2ch01g00461.t1	A0A2G3DAI2	99.2	1.8e-222	774.2	NA	PE 4	NA	NA	NA	NA	GO:0016787	hydrolase activity	NA	NA
Can1.2ch01g00462.t1	A0A1U8G6E8	100	1e-241	838.6	NA	PE 4	NA	NA	NA	NA	NA	NA	NA	NA
Can1.2ch01g00486.t1	M1AWB8	89.9	4.4e-266	919.5	Glutamate--cysteine ligase	PE 3	6.3.2.2	IEA	GO:0006750	glutathione biosynthetic process	GO:0005524	ATP binding	GO:0009507	chloroplast
Can1.2ch01g00487.t1	A0A2G3AE06	95.6	0	3540.7	NA	PE 4	NA	NA	NA	NA	GO:0003677	DNA binding	GO:0005634	nucleus
Can1.2ch01g00488.t1	A0A2G3ADU5	100	1.2e-142	508.4	NA	PE 4	NA	NA	NA	NA	GO:0045322	unmethylated CpG binding	GO:0048188	Set1C/COMPASS complex
Can1.2ch01g00490.t1	A0A1U8FPU2	98.5	7.7e-232	805.4	NA	PE 4	NA	NA	NA	NA	NA	NA	NA	NA
Can1.2ch01g00494.t1	A0A2G3ADW0	100	8.8e-52	205.3	NA	PE 4	NA	NA	NA	NA	NA	NA	NA	NA
Can1.2ch01g00495.t1	A0A1U8G680	98.8	2.6e-232	807	NA	PE 4	NA	NA	NA	NA	NA	NA	NA	NA
Can1.2ch01g00496.t1	A0A2G3DAI4	89.6	3.9e-193	676.8	NA	PE 4	NA	NA	NA	NA	NA	NA	NA	NA
Can1.2ch01g00502.t1	A0A2G3DAI4	96.7	3.4e-76	287	NA	PE 4	NA	NA	NA	NA	NA	NA	NA	NA
Can1.2ch01g00511.t1	A0A2G2YLT5	80.4	6.2e-108	393.3	NA	PE 4	NA	NA	NA	NA	NA	NA	NA	NA
Can1.2ch01g00514.t1	A0A1U8GFK3	100	2.3e-225	783.9	NA	PE 4	NA	NA	NA	NA	NA	NA	NA	NA
Can1.2ch01g00515.t1	A0A1U8F9A9	100	1.9e-252	874	NA	PE 4	NA	NA	NA	NA	GO:0003677	DNA binding	NA	NA
Can1.2ch01g00516.t1	A0A1U8G6T8	98.8	3.1e-180	633.6	NA	PE 4	NA	NA	NA	NA	NA	NA	NA	NA
Can1.2ch01g00520.t1	A0A2G3DBA9	99.4	1.6e-198	694.5	NA	PE 4	NA	NA	NA	NA	GO:0003680	AT DNA binding	NA	NA
Can1.2ch01g00521.t1	A0A2G3DB50	99.4	7e-103	375.9	Kiwellin	PE 4	NA	NA	NA	NA	NA	NA	NA	NA
Can1.2ch01g00522.t1	A0A1U8G6R4	100	2.1e-133	477.6	Glutathione peroxidase	PE 3	NA	IEA	GO:0006979	response to oxidative stress	GO:0004602	glutathione peroxidase activity	NA	NA
Can1.2ch01g00524.t1	A0A2G3ADY1	100	0	1904.4	Putative copper-transporting ATPase HMA5	PE 3	NA	IEA	GO:0030001	metal ion transport	GO:0019829	cation-transporting ATPase activity	GO:0016021	integral component of membrane
Can1.2ch01g00525.t1	A0A2G3ADX7	99.9	0	1727.6	Putative copper-transporting ATPase HMA5	PE 3	NA	IEA	GO:0030001	metal ion transport	GO:0019829	cation-transporting ATPase activity	GO:0016021	integral component of membrane
Can1.2ch01g00526.t1	A0A3Q7IQ38	90.8	2.1e-131	471.1	NA	PE 3	NA	NA	NA	NA	GO:0016740	transferase activity	NA	NA
Can1.2ch01g00527.t1	A0A2G3ADY2	95.7	6e-268	925.6	NA	PE 4	NA	NA	NA	NA	NA	NA	NA	NA
Can1.2ch01g00529.t1	A0A1U8G6I2	99.6	1.9e-140	501.1	glutathione S-transferase T1-like	PE 4	NA	NA	NA	NA	GO:0016740	transferase activity	NA	NA
Can1.2ch01g00530.t1	A0A1U8G5V6	90.1	1.1e-120	435.6	Glutathione S-transferase T1	PE 3	NA	NA	NA	NA	GO:0016740	transferase activity	NA	NA
Can1.2ch01g00531.t1	A0A2G2XK88	100	7.1e-114	412.5	Phosphopantothenoylcysteine decarboxylase	PE 4	NA	NA	NA	NA	GO:0003824	catalytic activity	NA	NA
Can1.2ch01g00532.t1	A0A1U8FAT6	100	0	1290.4	NA	PE 3	NA	IEA	GO:0006486	protein glycosylation	GO:0016757	transferase activity, transferring glycosyl groups	GO:0016021	integral component of membrane
Can1.2ch01g00533.t1	A0A1U8F2E1	100	6.7e-166	585.9	NA	PE 4	NA	NA	NA	NA	NA	NA	NA	NA
Can1.2ch01g00534.t1	A0A1U8GF81	100	0	1117.8	Serine/threonine-protein kinase RIO1	PE 3	2.7.11.1	NA	NA	NA	GO:0004674	protein serine/threonine kinase activity	NA	NA
Can1.2ch01g00541.t1	A0A2G3AE44	99.9	0	1722.2	Mannosyl-oligosaccharide glucosidase GCS1	PE 4	NA	IEA	GO:0009311	oligosaccharide metabolic process	GO:0004573	mannosyl-oligosaccharide glucosidase activity	GO:0016021	integral component of membrane
Can1.2ch01g00544.t1	A0A2G3ADZ3	100	0	2060	NA	PE 4	NA	NA	NA	NA	NA	NA	GO:0016021	integral component of membrane
Can1.2ch01g00549.t1	A0A2G3AE00	99.8	0	1328.5	Putative LRR receptor-like serine/threonine-protein kinase	PE 4	NA	NA	NA	NA	GO:0004672	protein kinase activity	GO:0016021	integral component of membrane
Can1.2ch01g00552.t1	A0A1U8FCQ2	99.8	1.5e-276	954.1	NA	PE 4	NA	NA	NA	NA	NA	NA	NA	NA
Can1.2ch01g00554.t1	A0A1U8FR58	99.3	2e-169	597.8	NA	PE 4	NA	NA	NA	NA	NA	NA	NA	NA
Can1.2ch01g00556.t1	A0A1U8F0E4	98.4	2.4e-145	517.7	NA	PE 4	NA	NA	NA	NA	NA	NA	NA	NA
Can1.2ch01g00559.t1	A0A2G3AE33	100	0	2078.1	cingulin-like isoform X1	PE 4	NA	NA	NA	NA	NA	NA	NA	NA
Can1.2ch01g00560.t1	A0A2G2XKQ4	99.4	3e-97	357.1	NA	PE 4	NA	NA	NA	NA	NA	NA	NA	NA
Can1.2ch01g00561.t1	A0A1U8F079	100	3e-97	357.1	protein LURP-one-related 11-like	PE 4	NA	NA	NA	NA	NA	NA	NA	NA
Can1.2ch01g00564.t1	A0A2G2XKN4	100	1.6e-95	351.3	NA	PE 4	NA	NA	NA	NA	NA	NA	NA	NA
Can1.2ch01g00571.t1	A0A1U8FIF8	100	2.1e-201	704.1	NA	PE 4	NA	NA	NA	NA	NA	NA	NA	NA
Can1.2ch01g00572.t1	A0A2G3DB68	95.8	6.7e-35	148.7	NA	PE 4	NA	NA	NA	NA	NA	NA	NA	NA
Can1.2ch01g00573.t1	A0A1U8F0B6	100	1.9e-63	244.2	NA	PE 4	NA	NA	NA	NA	NA	NA	NA	NA
Can1.2ch01g00574.t1	A0A1U8F0B6	96.5	1e-72	275.4	NA	PE 4	NA	NA	NA	NA	NA	NA	NA	NA
Can1.2ch01g00582.t1	A0A2G2XKS5	99.5	1.4e-103	378.3	Remorin	PE 4	NA	NA	NA	NA	NA	NA	NA	NA
Can1.2ch01g00584.t1	A0A2G3AE01	100	8.3e-155	548.9	tetraspanin-10 isoform X1	PE 3	NA	NA	NA	NA	NA	NA	GO:0005886	plasma membrane
Can1.2ch01g00592.t1	A0A2G3AE34	100	5.3e-97	356.3	selenoprotein H	PE 4	NA	NA	NA	NA	NA	NA	NA	NA
Can1.2ch01g00594.t1	A0A1U8FQE6	100	7.9e-104	379	NA	PE 4	NA	NA	NA	NA	NA	NA	NA	NA
Can1.2ch01g00595.t1	A0A1U8FGW4	99	3e-244	846.7	NA	PE 4	NA	NA	NA	NA	NA	NA	NA	NA
Can1.2ch01g00604.t1	A0A1U8GF84	100	0	4276.1	NA	PE 4	NA	NA	NA	NA	GO:0003677	DNA binding	GO:0005634	nucleus
Can1.2ch01g00605.t1	A0A1U8G7S5	100	5.3e-79	296.2	elicitor-responsive protein 3	PE 4	NA	NA	NA	NA	NA	NA	NA	NA
Can1.2ch01g00606.t1	Q6X1B8	98.4	2.9e-157	557	Osmotin-like protein	PE 2	NA	NA	NA	NA	NA	NA	NA	NA
Can1.2ch01g00608.t1	Q6X1B8	99.2	1.2e-158	561.6	Osmotin-like protein	PE 2	NA	NA	NA	NA	NA	NA	NA	NA
Can1.2ch01g00609.t1	M4Q0P6	91.1	2.4e-140	500.7	Osmotin-like protein	PE 2	NA	NA	NA	NA	NA	NA	NA	NA
Can1.2ch01g00612.t1	B2CZJ9	100	2.5e-156	553.9	PR5-like protein	PE 2	NA	NA	NA	NA	NA	NA	NA	NA
Can1.2ch01g00613.t1	A0A291I8Z9	87.8	3.1e-34	146.7	Type 1 serine protease inhibitor	PE 2	NA	IEA	GO:0009611	response to wounding	GO:0004867	serine-type endopeptidase inhibitor activity	NA	NA
Can1.2ch01g00614.t1	A0A1U8G7M4	100	1.3e-140	501.5	Osmotin-like protein OSML81	PE 4	NA	NA	NA	NA	NA	NA	NA	NA
Can1.2ch01g00615.t1	A0A1U8G888	100	8.5e-140	498.8	Thaumatin-like protein	PE 4	NA	NA	NA	NA	NA	NA	NA	NA
Can1.2ch01g00616.t1	A0A2G2XKF0	99.6	2.7e-141	503.8	NA	PE 4	NA	NA	NA	NA	NA	NA	NA	NA
Can1.2ch01g00617.t1	A0A1U8G7K7	100	8.6e-137	488.8	thaumatin-like protein	PE 4	NA	NA	NA	NA	NA	NA	NA	NA
Can1.2ch01g00618.t1	A0A2G3AE56	99.2	0	1284.2	NA	PE 4	NA	NA	NA	NA	GO:0003677	DNA binding	GO:0005634	nucleus
Can1.2ch01g00619.t1	A0A2G2XKH0	99.4	8.9e-205	715.3	Bifunctional UDP-glucose 4-epimerase and UDP-xylose 4-epimerase 1	PE 3	NA	IEA	GO:0006012	galactose metabolic process	GO:0003978	UDP-glucose 4-epimerase activity	NA	NA
Can1.2ch01g00620.t1	A0A1U8GGT2	100	8.1e-110	399.1	CASP-like protein	PE 3	NA	NA	NA	NA	NA	NA	GO:0005886	plasma membrane
Can1.2ch01g00621.t1	A0A2G2XKF7	99.6	0	1060.1	DEAD-box ATP-dependent RNA helicase 47A	PE 4	NA	NA	NA	NA	GO:0003676	nucleic acid binding	NA	NA
Can1.2ch01g00622.t1	A0A1U8GGR2	100	1.2e-190	668.3	heat stress transcription factor B-2b	PE 3	NA	NA	NA	NA	GO:0003700	DNA-binding transcription factor activity	GO:0005634	nucleus
Can1.2ch01g00623.t1	A0A2G3DBD0	98.8	8.2e-40	165.2	NA	PE 4	NA	NA	NA	NA	NA	NA	NA	NA
Can1.2ch01g00628.t1	A0A2G2XKE3	99.1	8.3e-184	645.6	NA	PE 4	NA	IEA	GO:0006260	DNA replication	GO:0003677	DNA binding	NA	NA
Can1.2ch01g00629.t1	A0A2G2XKS4	98.2	1.4e-191	671.4	RHOMBOID-like protein	PE 3	3.4.21.-	NA	NA	NA	GO:0016705	oxidoreductase activity, acting on paired donors, with incorporation or reduction of molecular oxygen	GO:0016021	integral component of membrane
Can1.2ch01g00630.t1	A0A2G2XKD9	100	1.5e-73	278.1	NA	PE 4	NA	NA	NA	NA	GO:0045735	nutrient reservoir activity	NA	NA
Can1.2ch01g00631.t1	A0A2G3AE52	100	2.2e-77	290.8	NA	PE 4	NA	NA	NA	NA	GO:0045735	nutrient reservoir activity	NA	NA
Can1.2ch01g00632.t1	A0A2G3AE21	100	1.4e-73	278.1	NA	PE 4	NA	NA	NA	NA	NA	NA	NA	NA
Can1.2ch01g00633.t1	A0A1U8GHF4	100	2.2e-278	960.3	protein IQ-DOMAIN 14-like	PE 4	NA	NA	NA	NA	NA	NA	NA	NA
Can1.2ch01g00634.t1	A0A1U8F0D4	98.7	0	1494.2	probable serine/threonine-protein kinase drkD	PE 4	NA	NA	NA	NA	GO:0005524	ATP binding	NA	NA
Can1.2ch01g00638.t1	A0A1U8GHG4	99.9	0	1547.7	protein HAPLESS 2	PE 4	NA	NA	NA	NA	NA	NA	GO:0016021	integral component of membrane
Can1.2ch01g00639.t1	A0A2G3AE31	99.8	3e-280	966.5	Cytochrome 87A3	PE 3	NA	NA	NA	NA	GO:0020037	heme binding	GO:0016021	integral component of membrane
Can1.2ch01g00640.t1	A0A1U8G8U4	99.3	2.3e-239	830.5	NA	PE 4	NA	IEA	GO:0016255	attachment of GPI anchor to protein	NA	NA	GO:0042765	GPI-anchor transamidase complex
Can1.2ch01g00642.t1	A0A2G2XKD1	99.4	0	1357	Scarecrow-like protein 28	PE 3	NA	NA	NA	NA	NA	NA	NA	NA
Can1.2ch01g00643.t1	A0A2G3AE18	95.7	0	1100.9	(S)-N-methylcoclaurine 3-hydroxylase isozyme 1	PE 3	NA	NA	NA	NA	GO:0005506	iron ion binding	NA	NA
Can1.2ch01g00645.t1	A0A1U8GHN2	100	1.2e-254	881.3	probable (S)-N-methylcoclaurine 3-hydroxylase isozyme 2	PE 3	NA	NA	NA	NA	GO:0005506	iron ion binding	GO:0016021	integral component of membrane
Can1.2ch01g00647.t1	A0A2G3AE42	99.6	4.6e-167	589.7	F-box protein PP2-A12	PE 4	NA	NA	NA	NA	NA	NA	NA	NA
Can1.2ch01g00648.t1	A0A2G2XKD6	99.4	1e-272	941.4	Lysophospholipid acyltransferase 2	PE 3	NA	NA	NA	NA	GO:0016746	transferase activity, transferring acyl groups	GO:0016021	integral component of membrane
Can1.2ch01g00649.t1	A0A1U8G8K9	100	4.8e-153	543.1	NA	PE 4	NA	NA	NA	NA	GO:0051087	chaperone binding	NA	NA
Can1.2ch01g00650.t1	A0A1U8F9K6	100	1e-118	428.7	Protein DETOXIFICATION	PE 3	NA	NA	NA	NA	GO:0015297	antiporter activity	GO:0016021	integral component of membrane
Can1.2ch01g00651.t1	M1DUS4	84.2	2.5e-259	897.1	NA	PE 3	NA	NA	NA	NA	GO:0022857	transmembrane transporter activity	GO:0016021	integral component of membrane
Can1.2ch01g00660.t1	A0A2G3BUC0	84	7.7e-37	155.6	NA	PE 4	NA	NA	NA	NA	GO:0008234	cysteine-type peptidase activity	NA	NA
Can1.2ch01g00661.t1	A0A2G2VJJ0	90.6	3.2e-57	223.8	NA	PE 4	NA	NA	NA	NA	NA	NA	NA	NA
Can1.2ch01g00662.t1	A0A1U8G8L9	100	3.9e-106	386.7	ethylene-responsive transcription factor ERF027-like	PE 4	NA	NA	NA	NA	GO:0003677	DNA binding	GO:0005634	nucleus
Can1.2ch01g00663.t1	A0A1U8F0F1	100	3.7e-278	959.5	NA	PE 4	NA	NA	NA	NA	NA	NA	NA	NA
Can1.2ch01g00664.t1	A0A1U8F0P1	100	1.7e-200	701	UDP-galactose/UDP-glucose transporter 4-like	PE 4	NA	IEA	GO:0008643	carbohydrate transport	NA	NA	GO:0016021	integral component of membrane
Can1.2ch01g00666.t1	A0A2G3AE85	100	3.4e-196	686.8	NA	PE 4	NA	IEA	GO:0046907	intracellular transport	NA	NA	GO:0005623	cell
Can1.2ch01g00667.t1	A0A2G3DBI4	99.5	8.1e-264	911.8	APO protein 1, chloroplastic	PE 4	NA	NA	NA	NA	GO:0003723	RNA binding	NA	NA
Can1.2ch01g00669.t1	A0A2G3AE37	99	1.2e-291	1004.6	Pentatricopeptide repeat-containing protein	PE 4	NA	NA	NA	NA	NA	NA	NA	NA
Can1.2ch01g00672.t1	A0A1U8G9H8	99.9	0	2887.8	DNA-directed RNA polymerase subunit	PE 3	2.7.7.6	IEA	GO:0006351	transcription, DNA-templated	GO:0003677	DNA binding	GO:0016021	integral component of membrane
Can1.2ch01g00677.t1	A0A1U8G9H8	85.7	0	2208.7	DNA-directed RNA polymerase subunit	PE 3	2.7.7.6	IEA	GO:0006351	transcription, DNA-templated	GO:0003677	DNA binding	NA	NA
Can1.2ch01g00678.t1	A0A2G3AE83	99.4	0	1336.2	SPX domain-containing membrane protein At4g22990-like isoform X1	PE 4	NA	IEA	GO:0055085	transmembrane transport	NA	NA	GO:0016021	integral component of membrane
Can1.2ch01g00679.t1	A0A1U8G9P7	99.5	0	1151	protein HOTHEAD	PE 4	NA	NA	NA	NA	GO:0050660	flavin adenine dinucleotide binding	NA	NA
Can1.2ch01g00680.t1	A0A1U8GIE8	99.7	0	1244.6	molybdenum cofactor sulfurase-like	PE 4	NA	NA	NA	NA	GO:0003824	catalytic activity	NA	NA
Can1.2ch01g00681.t1	A0A2G3AE95	99.6	6.8e-269	928.7	3-hydroxy-3-methylglutaryl coenzyme A synthase	PE 3	2.3.3.10	IEA	GO:0008299	isoprenoid biosynthetic process	GO:0004421	hydroxymethylglutaryl-CoA synthase activity	NA	NA
Can1.2ch01g00683.t1	A0A1U8GGN3	100	2.1e-209	730.7	transcription factor TCP19-like	PE 4	NA	NA	NA	NA	NA	NA	NA	NA
Can1.2ch01g00684.t1	I3SMF8	86.5	2e-149	531.2	3,5-epimerase/4-reductase	PE 2	1.1.1.133	NA	NA	NA	GO:0008830	dTDP-4-dehydrorhamnose 3,5-epimerase activity	NA	NA
Can1.2ch01g00685.t1	A0A2G3AE54	99.2	0	1744.9	Phospholipase D	PE 3	3.1.4.4	IEA	GO:0016042	lipid catabolic process	GO:0070290	N-acylphosphatidylethanolamine-specific phospholipase D activity	GO:0016020	membrane
Can1.2ch01g00686.t1	A0A2G2XKA5	99.7	6.7e-169	595.9	Homeobox protein knotted-1-like 7	PE 3	NA	IEA	GO:0006355	regulation of transcription, DNA-templated	GO:0003677	DNA binding	GO:0005634	nucleus
Can1.2ch01g00687.t1	A0A2G2XK99	99.3	0	1356.7	NA	PE 4	NA	NA	NA	NA	GO:0004843	thiol-dependent ubiquitin-specific protease activity	GO:0005634	nucleus
Can1.2ch01g00690.t1	A0A2G2XKN3	100	4.1e-112	406.8	MADS-box transcription factor 50	PE 4	NA	IEA	GO:0045944	positive regulation of transcription by RNA polymerase II	GO:0046983	protein dimerization activity	GO:0005634	nucleus
Can1.2ch01g00692.t1	Q4JFW8	86.8	3.3e-135	483.8	Protein STAY-GREEN 1, chloroplastic	PE 1	NA	IMP	GO:0015996	chlorophyll catabolic process	GO:0003677	DNA binding	GO:0009507	chloroplast
Can1.2ch01g00694.t1	A0A2G3AE58	99.4	7.1e-85	315.8	NA	PE 4	NA	NA	NA	NA	NA	NA	NA	NA
Can1.2ch01g00695.t1	D2U577	91.1	1.5e-258	894.4	Cell cycle switch 52A	PE 2	NA	IEA	GO:1904668	positive regulation of ubiquitin protein ligase activity	GO:0010997	anaphase-promoting complex binding	NA	NA
Can1.2ch01g00696.t1	A0A2G3AEA5	100	3.5e-176	620.2	NA	PE 4	NA	NA	NA	NA	NA	NA	GO:0016021	integral component of membrane
Can1.2ch01g00697.t1	A0A1U8FB64	100	7.6e-150	532.3	Expansin	PE 3	NA	IEA	GO:0009664	plant-type cell wall organization	NA	NA	GO:0005576	extracellular region
Can1.2ch01g00698.t1	A0A1U8GIK1	99.6	3.5e-132	473.8	PGR5-like protein 1A, chloroplastic	PE 4	NA	IEA	GO:0009773	photosynthetic electron transport in photosystem I	GO:0016730	oxidoreductase activity, acting on iron-sulfur proteins as donors	GO:0016021	integral component of membrane
Can1.2ch01g00699.t1	A0A2G3AE57	98.8	3.2e-249	863.2	Leucoanthocyanidin dioxygenase	PE 3	NA	NA	NA	NA	GO:0046872	metal ion binding	NA	NA
Can1.2ch01g00700.t1	A0A1U8G9C6	99.4	1.2e-184	648.3	glyoxylate/hydroxypyruvate reductase HPR3-like	PE 3	NA	NA	NA	NA	GO:0051287	NAD binding	NA	NA
Can1.2ch01g00705.t1	A0A2G3AE68	100	2.4e-288	993.4	NA	PE 4	NA	NA	NA	NA	GO:0004252	serine-type endopeptidase activity	NA	NA
Can1.2ch01g00706.t1	A0A1U8GC20	99.9	0	1396.3	NA	PE 4	NA	NA	NA	NA	GO:0016787	hydrolase activity	NA	NA
Can1.2ch01g00707.t1	A0A2G3AE84	100	4.3e-97	356.7	NA	PE 4	NA	NA	NA	NA	NA	NA	NA	NA
Can1.2ch01g00709.t1	A0A2G3DBF6	96.8	9.5e-157	555.4	NA	PE 4	NA	NA	NA	NA	GO:0004252	serine-type endopeptidase activity	NA	NA
Can1.2ch01g00714.t1	A0A2G2XKI9	98.4	3.2e-137	490.3	NA	PE 4	NA	NA	NA	NA	GO:0004252	serine-type endopeptidase activity	NA	NA
Can1.2ch01g00715.t1	A0A2G2XKI9	93.4	8.7e-107	389	NA	PE 4	NA	NA	NA	NA	GO:0004252	serine-type endopeptidase activity	NA	NA
Can1.2ch01g00724.t1	A0A1U8GIQ7	98.8	4.1e-294	1012.7	subtilisin-like protease SBT1.2	PE 4	NA	NA	NA	NA	GO:0004252	serine-type endopeptidase activity	NA	NA
Can1.2ch01g00725.t1	A0A2G2XKJ8	97.4	6.1e-262	905.6	NA	PE 4	NA	NA	NA	NA	GO:0004252	serine-type endopeptidase activity	NA	NA
Can1.2ch01g00726.t1	A0A2G3DBE6	99.8	1.6e-281	970.7	NA	PE 4	NA	NA	NA	NA	GO:0004252	serine-type endopeptidase activity	NA	NA
Can1.2ch01g00727.t1	A0A2G3AED6	99.8	8.1e-281	968.4	NA	PE 4	NA	NA	NA	NA	GO:0004252	serine-type endopeptidase activity	NA	NA
Can1.2ch01g00728.t1	A0A2G3AE81	99.8	1.3e-283	977.6	NA	PE 4	NA	NA	NA	NA	GO:0004252	serine-type endopeptidase activity	GO:0016021	integral component of membrane
Can1.2ch01g00729.t1	A0A077D830	89	1.9e-150	534.6	Superoxide dismutase copper chaperone isoform 1	PE 2	NA	IEA	GO:0030001	metal ion transport	GO:0046872	metal ion binding	NA	NA
Can1.2ch01g00730.t1	A0A3Q7HVH1	88.6	1.9e-150	534.6	NA	PE 4	NA	NA	NA	NA	GO:0016787	hydrolase activity	NA	NA
Can1.2ch01g00731.t1	A0A1U8GB33	99.4	0	1532.3	NA	PE 4	NA	NA	NA	NA	NA	NA	NA	NA
Can1.2ch01g00732.t1	A0A1U8FBD8	99.5	7.5e-116	419.1	growth-regulating factor 12-like isoform X1	PE 4	NA	IEA	GO:0032502	developmental process	GO:0005524	ATP binding	GO:0005634	nucleus
Can1.2ch01g00733.t1	A0A2G2XKV3	99.7	1e-195	685.3	Putative sugar phosphate/phosphate translocator	PE 4	NA	NA	NA	NA	NA	NA	GO:0016021	integral component of membrane
Can1.2ch01g00734.t1	A0A2G3AEA3	100	1.8e-94	347.8	mavicyanin-like	PE 4	NA	NA	NA	NA	GO:0009055	electron transfer activity	GO:0016021	integral component of membrane
Can1.2ch01g00735.t1	A0A2G3DBD2	99.8	0	1139.4	Guard cell S-type anion channel SLAC1	PE 4	NA	IEA	GO:0006873	cellular ion homeostasis	GO:0008308	voltage-gated anion channel activity	GO:0016021	integral component of membrane
Can1.2ch01g00736.t1	A0A1U8GK62	99.2	1.1e-277	958	protein TPX2 isoform X3	PE 4	NA	IEA	GO:0060236	regulation of mitotic spindle organization	NA	NA	GO:0005819	spindle
Can1.2ch01g00737.t1	A0A2G3AE92	100	0	1081.6	probable aminotransferase ACS12	PE 4	NA	IEA	GO:0009058	biosynthetic process	GO:0030170	pyridoxal phosphate binding	GO:0016021	integral component of membrane
Can1.2ch01g00740.t1	A0A2G3DBD5	97.8	4.8e-127	456.4	NA	PE 4	NA	NA	NA	NA	GO:0043531	ADP binding	NA	NA
Can1.2ch01g00741.t1	A0A2G3AE93	96.3	7.2e-194	679.1	NA	PE 3	NA	NA	NA	NA	GO:0043531	ADP binding	NA	NA
Can1.2ch01g00744.t1	A0A2G3DBD3	94.5	5.2e-119	429.9	NA	PE 4	NA	NA	NA	NA	GO:0004252	serine-type endopeptidase activity	NA	NA
Can1.2ch01g00747.t1	A0A1U8GI34	99.6	3.1e-135	483.8	transcription factor bHLH35-like	PE 4	NA	NA	NA	NA	GO:0046983	protein dimerization activity	NA	NA
Can1.2ch01g00752.t1	A0A2G3AEE5	98.2	7.2e-91	335.9	NA	PE 4	NA	NA	NA	NA	NA	NA	NA	NA
Can1.2ch01g00754.t1	A0A2G3DBE5	98.2	7.6e-58	225.7	NA	PE 4	NA	NA	NA	NA	GO:0004252	serine-type endopeptidase activity	GO:0016021	integral component of membrane
Can1.2ch01g00756.t1	A0A1U8FR52	88.4	1.8e-126	454.9	LOW QUALITY PROTEIN subtilisin-like protease SBT1.2	PE 4	NA	NA	NA	NA	GO:0004252	serine-type endopeptidase activity	NA	NA
Can1.2ch01g00760.t1	A0A2G3AE96	100	3.6e-49	196.4	NA	PE 4	NA	IEA	GO:0009611	response to wounding	GO:0004867	serine-type endopeptidase inhibitor activity	NA	NA
Can1.2ch01g00765.t1	A0A1U8GAG2	100	4.9e-278	959.1	Protein DETOXIFICATION	PE 3	NA	NA	NA	NA	GO:0015297	antiporter activity	GO:0016021	integral component of membrane
Can1.2ch01g00767.t1	A0A1U8F2Z9	100	1.2e-170	601.7	AT-hook motif nuclear-localized protein	PE 4	NA	NA	NA	NA	GO:0003680	AT DNA binding	GO:0005634	nucleus
Can1.2ch01g00768.t1	A0A2G3DBM4	99.9	0	1748	Kinesin-like protein	PE 3	NA	IEA	GO:0007018	microtubule-based movement	GO:0008017	microtubule binding	GO:0005874	microtubule
Can1.2ch01g00770.t1	A0A1U8GJL5	99.6	4.6e-278	959.5	pentatricopeptide repeat-containing protein At2g15980	PE 4	NA	NA	NA	NA	NA	NA	NA	NA
Can1.2ch01g00771.t1	A0A1U8GJK5	100	2.5e-89	330.9	NA	PE 4	NA	NA	NA	NA	GO:0008270	zinc ion binding	NA	NA
Can1.2ch01g00775.t1	A0A2G2XKY3	94.5	1.2e-103	378.6	Ycf49-like protein	PE 4	NA	NA	NA	NA	NA	NA	GO:0016021	integral component of membrane
Can1.2ch01g00776.t1	A0A2G2XKY7	98	4.1e-132	473.4	Transcription factor bHLH35	PE 4	NA	NA	NA	NA	GO:0046983	protein dimerization activity	NA	NA
Can1.2ch01g00778.t1	A0A2G3AEB9	94.5	4.7e-165	583.2	NA	PE 4	NA	NA	NA	NA	NA	NA	NA	NA
Can1.2ch01g00779.t1	A0A1U8GHJ0	98	3.5e-131	470.3	transcription factor bHLH35-like	PE 4	NA	NA	NA	NA	GO:0046983	protein dimerization activity	NA	NA
Can1.2ch01g00781.t1	A0A2G3DBP9	99.7	1e-181	638.6	NA	PE 4	NA	NA	NA	NA	NA	NA	GO:0016021	integral component of membrane
Can1.2ch01g00782.t1	A0A1U8GJ95	100	1.3e-132	474.9	Clp protease-related protein, chloroplastic	PE 4	NA	NA	NA	NA	GO:0008233	peptidase activity	NA	NA
Can1.2ch01g00783.t1	A0A2G2XLB5	99.1	3e-250	866.7	ACT domain-containing protein ACR7	PE 4	NA	NA	NA	NA	NA	NA	NA	NA
Can1.2ch01g00785.t1	A0A2G3AEF1	100	3.7e-89	330.1	NA	PE 4	NA	NA	NA	NA	NA	NA	NA	NA
Can1.2ch01g00789.t1	A0A2G2XKY9	99.7	4.1e-180	633.3	AT-hook motif nuclear-localized protein 1	PE 4	NA	NA	NA	NA	GO:0003680	AT DNA binding	NA	NA
Can1.2ch01g00790.t1	A0A2G3AEC0	100	3.4e-165	583.6	ATP-dependent Clp protease proteolytic subunit	PE 3	NA	NA	NA	NA	GO:0004252	serine-type endopeptidase activity	NA	NA
Can1.2ch01g00797.t1	A0A1U8GJ36	100	4.5e-137	490	NA	PE 4	NA	NA	NA	NA	NA	NA	NA	NA
Can1.2ch01g00798.t1	A0A1U8GAE0	100	2.7e-187	657.1	Biotin--protein ligase 1, chloroplastic	PE 4	NA	IEA	GO:0006464	cellular protein modification process	GO:0004077	biotin-[acetyl-CoA-carboxylase] ligase activity	NA	NA
Can1.2ch01g00799.t1	A0A1U8GJ56	100	3.9e-76	286.6	NA	PE 4	NA	NA	NA	NA	NA	NA	GO:0016021	integral component of membrane
Can1.2ch01g00800.t1	A0A2G3AEC5	100	1.3e-108	395.2	NA	PE 4	NA	NA	NA	NA	NA	NA	NA	NA
Can1.2ch01g00804.t1	A0A2G2XKM4	99.5	1.4e-128	461.5	Methylsterol monooxygenase 1-2	PE 3	NA	IEA	GO:0008610	lipid biosynthetic process	GO:0005506	iron ion binding	GO:0016021	integral component of membrane
Can1.2ch01g00805.t1	A0A2G3AED0	99.3	3.9e-158	560.1	NA	PE 4	NA	NA	NA	NA	NA	NA	NA	NA
Can1.2ch01g00806.t1	A0A1U8GIZ7	99.9	0	1634	NA	PE 4	NA	NA	NA	NA	NA	NA	NA	NA
Can1.2ch01g00807.t1	A0A2G3AEE3	100	1.7e-291	1003.8	deoxyribodipyrimidine photo-lyase	PE 4	NA	IEA	GO:0006281	DNA repair	GO:0003904	deoxyribodipyrimidine photo-lyase activity	NA	NA
Can1.2ch01g00808.t1	A0A2G3AED9	89.7	2.6e-163	577.4	NA	PE 4	NA	NA	NA	NA	NA	NA	NA	NA
Can1.2ch01g00809.t1	A0A1U8FLV3	95.5	2.7e-159	563.9	NA	PE 4	NA	NA	NA	NA	NA	NA	NA	NA
Can1.2ch01g00814.t1	A0A2G3AEI5	100	3.6e-71	270	Ubiquinol oxidase	PE 3	1.10.3.11	NA	NA	NA	GO:0046872	metal ion binding	GO:0016021	integral component of membrane
Can1.2ch01g00816.t1	A0A2G3AEH1	98.4	5.4e-108	392.9	NA	PE 4	NA	NA	NA	NA	NA	NA	NA	NA
Can1.2ch01g00817.t1	A0A2G2XKL5	99.8	0	1316.2	NA	PE 3	NA	IEA	GO:0006904	vesicle docking involved in exocytosis	NA	NA	NA	NA
Can1.2ch01g00820.t1	A0A1U8FGQ9	85.7	2.5e-36	153.7	NA	PE 4	NA	NA	NA	NA	GO:0008234	cysteine-type peptidase activity	NA	NA
Can1.2ch01g00824.t1	A0A2G3AEI3	100	1.9e-45	184.1	NA	PE 4	NA	NA	NA	NA	GO:0042626	ATPase activity, coupled to transmembrane movement of substances	GO:0016021	integral component of membrane
Can1.2ch01g00826.t1	A0A1U8G9P3	99.4	1.9e-213	744.2	NA	PE 4	NA	NA	NA	NA	NA	NA	GO:0005886	plasma membrane
Can1.2ch01g00827.t1	A0A1U8GA68	99.6	6.4e-130	466.1	peptidyl-tRNA hydrolase ICT1, mitochondrial	PE 4	NA	NA	NA	NA	GO:0003747	translation release factor activity	NA	NA
Can1.2ch01g00829.t1	A0A2G2XKN1	99.2	4.2e-210	733	NA	PE 4	NA	NA	NA	NA	NA	NA	NA	NA
Can1.2ch01g00834.t1	A0A2G2XKK2	99	4.9e-231	802.7	NA	PE 4	NA	NA	NA	NA	NA	NA	NA	NA
Can1.2ch01g00835.t1	A0A2G3DBJ6	98.4	5e-65	249.6	NA	PE 4	NA	NA	NA	NA	GO:0003723	RNA binding	GO:0016021	integral component of membrane
Can1.2ch01g00836.t1	A0A1U8EIJ9	83.3	1.4e-27	124.4	Polyadenylate-binding protein	PE 3	NA	NA	NA	NA	GO:0003723	RNA binding	GO:0005737	cytoplasm
Can1.2ch01g00837.t1	A0A2G3DBJ2	99.4	1.1e-191	671.8	NA	PE 4	NA	NA	NA	NA	NA	NA	GO:0009507	chloroplast
Can1.2ch01g00839.t1	A0A1U7XT36	94.4	4.1e-247	856.3	UDP-glucuronate 4-epimerase 5	PE 4	NA	NA	NA	NA	GO:0003824	catalytic activity	GO:0016021	integral component of membrane
Can1.2ch01g00841.t1	A0A2G2V3G8	99.5	5.6e-238	825.9	NA	PE 3	NA	NA	NA	NA	GO:0004497	monooxygenase activity	NA	NA
Can1.2ch01g00842.t1	A0A2G3AEK4	100	1.6e-46	187.6	NA	PE 3	NA	NA	NA	NA	GO:0020037	heme binding	NA	NA
Can1.2ch01g00843.t1	A0A2G3AEJ9	91.4	8.4e-218	758.8	NA	PE 3	NA	NA	NA	NA	GO:0016705	oxidoreductase activity, acting on paired donors, with incorporation or reduction of molecular oxygen	NA	NA
Can1.2ch01g00845.t1	A0A2G3AEI6	94	1.1e-200	701.8	NA	PE 3	NA	NA	NA	NA	GO:0016705	oxidoreductase activity, acting on paired donors, with incorporation or reduction of molecular oxygen	GO:0016021	integral component of membrane
Can1.2ch01g00846.t1	A0A2G3DBL8	94.7	1.5e-55	218	NA	PE 3	NA	NA	NA	NA	GO:0005506	iron ion binding	GO:0016021	integral component of membrane
Can1.2ch01g00847.t1	A0A2G3AEJ0	86.3	3.9e-207	723.4	NA	PE 3	NA	NA	NA	NA	GO:0005506	iron ion binding	NA	NA
Can1.2ch01g00850.t1	A0A2G2XL46	92.8	4.3e-274	946	NA	PE 3	NA	NA	NA	NA	GO:0004497	monooxygenase activity	GO:0016021	integral component of membrane
Can1.2ch01g00851.t1	A0A2G3AEJ6	100	0	1089.7	flavonoid 3-monooxygenase-like	PE 3	NA	NA	NA	NA	GO:0020037	heme binding	GO:0016021	integral component of membrane
Can1.2ch01g00852.t1	A0A1U8GBL4	100	0	1085.9	flavonoid 3-monooxygenase-like	PE 3	NA	NA	NA	NA	GO:0005506	iron ion binding	GO:0016021	integral component of membrane
Can1.2ch01g00853.t1	A0A2G2XKQ6	99.2	0	1076.6	NA	PE 3	NA	NA	NA	NA	GO:0004497	monooxygenase activity	GO:0016021	integral component of membrane
Can1.2ch01g00855.t1	A0A1U8GKX7	100	0	1083.6	NA	PE 3	NA	NA	NA	NA	GO:0020037	heme binding	GO:0016021	integral component of membrane
Can1.2ch01g00857.t1	A0A1U8GBT0	100	5.6e-84	312.8	flavonoid 3-monooxygenase-like	PE 3	NA	NA	NA	NA	GO:0016705	oxidoreductase activity, acting on paired donors, with incorporation or reduction of molecular oxygen	GO:0016021	integral component of membrane
Can1.2ch01g00858.t1	A0A1U8GBT0	99.1	5.9e-185	649.4	flavonoid 3-monooxygenase-like	PE 3	NA	NA	NA	NA	GO:0016705	oxidoreductase activity, acting on paired donors, with incorporation or reduction of molecular oxygen	GO:0016021	integral component of membrane
Can1.2ch01g00863.t1	A0A1U8GL49	100	4.2e-238	826.2	FAM10 family protein At4g22670 isoform X1	PE 4	NA	NA	NA	NA	GO:0046983	protein dimerization activity	NA	NA
Can1.2ch01g00867.t1	A0A2G3DBR3	99.3	1.2e-81	305.1	NA	PE 4	NA	NA	NA	NA	NA	NA	NA	NA
Can1.2ch01g00868.t1	A0A1U8GCJ2	100	1.2e-134	481.9	NA	PE 4	NA	NA	NA	NA	NA	NA	NA	NA
Can1.2ch01g00869.t1	A0A2G3DBS8	99.5	1.2e-108	395.2	NA	PE 4	NA	NA	NA	NA	GO:0004857	enzyme inhibitor activity	NA	NA
Can1.2ch01g00872.t1	A0A1U8F127	100	4.4e-75	283.1	14 kDa proline-rich protein DC2.15-like	PE 4	NA	NA	NA	NA	NA	NA	NA	NA
Can1.2ch01g00880.t1	A0A1U8G1U2	98	3e-186	653.7	RBR-type E3 ubiquitin transferase	PE 3	2.3.2.31	NA	NA	NA	GO:0004842	ubiquitin-protein transferase activity	NA	NA
Can1.2ch01g00881.t1	A0A1U8GC23	100	3.1e-295	1016.5	Elongation factor G, chloroplastic	PE 3	NA	NA	NA	NA	GO:0003924	GTPase activity	GO:0009507	chloroplast
Can1.2ch01g00883.t1	A0A2G3AEM4	100	5.5e-129	463	NA	PE 4	NA	NA	NA	NA	GO:0004252	serine-type endopeptidase activity	GO:0016021	integral component of membrane
Can1.2ch01g00884.t1	A0A1U8GC69	100	0	1159.1	Hsp70-Hsp90 organizing protein 1	PE 4	NA	NA	NA	NA	NA	NA	NA	NA
Can1.2ch01g00885.t1	A0A2G3AEI8	100	0	1028.1	vacuolar-processing enzyme beta-isozyme	PE 4	NA	NA	NA	NA	GO:0008233	peptidase activity	NA	NA
Can1.2ch01g00886.t1	A0A2G3AVX8	98.8	2e-93	344.4	Auxin-responsive protein SAUR32	PE 4	NA	IEA	GO:0009733	response to auxin	NA	NA	NA	NA
Can1.2ch01g00887.t1	A0A3Q7HZS6	82.8	3.7e-22	106.3	Eukaryotic translation initiation factor 3 subunit A	PE 3	NA	IEA	GO:0001732	formation of cytoplasmic translation initiation complex	GO:0003743	translation initiation factor activity	GO:0005852	eukaryotic translation initiation factor 3 complex
Can1.2ch01g00888.t1	A0A2G3AEI1	100	3.7e-147	523.5	NA	PE 4	NA	IEA	GO:0009733	response to auxin	NA	NA	GO:0005852	eukaryotic translation initiation factor 3 complex
Can1.2ch01g00889.t1	A0A2G2XKY5	98.3	1.1e-61	238.4	Auxin-responsive protein SAUR32	PE 4	NA	IEA	GO:0009733	response to auxin	NA	NA	NA	NA
Can1.2ch01g00892.t1	A0A1U8F3D5	99.4	1.7e-200	701	NAC domain-containing protein 26	PE 4	NA	IEA	GO:0006355	regulation of transcription, DNA-templated	GO:0003677	DNA binding	GO:0005634	nucleus
Can1.2ch01g00893.t1	A0A2G2XKX2	100	4.4e-57	223	Thylakoid lumenal protein, chloroplastic	PE 4	NA	NA	NA	NA	NA	NA	NA	NA
Can1.2ch01g00895.t1	A0A2G2XKX2	99.3	4.1e-76	287	Thylakoid lumenal protein, chloroplastic	PE 4	NA	NA	NA	NA	NA	NA	NA	NA
Can1.2ch01g00896.t1	A0A068FRT5	94.5	1.1e-120	435.3	YAB1 protein	PE 2	NA	IEA	GO:0007275	multicellular organism development	NA	NA	NA	NA
Can1.2ch01g00903.t1	A0A2G2XKW0	99.7	0	1200.7	Monocopper oxidase-like protein SKS2	PE 4	NA	NA	NA	NA	GO:0016491	oxidoreductase activity	NA	NA
Can1.2ch01g00905.t1	A0A1U8GCD5	99.8	0	1356.7	acid beta-fructofuranosidase	PE 3	NA	IEA	GO:0005975	carbohydrate metabolic process	GO:0004575	sucrose alpha-glucosidase activity	GO:0016021	integral component of membrane
Can1.2ch01g00906.t1	A0A2G3AEK0	99.7	1.9e-225	784.3	Acid beta-fructofuranosidase	PE 4	NA	IEA	GO:0005975	carbohydrate metabolic process	GO:0004575	sucrose alpha-glucosidase activity	GO:0005737	cytoplasm
Can1.2ch01g00907.t1	A0A1U8GJV9	99.2	1.8e-222	774.2	Trehalose 6-phosphate phosphatase	PE 3	3.1.3.12	IEA	GO:0005992	trehalose biosynthetic process	GO:0004805	trehalose-phosphatase activity	NA	NA
Can1.2ch01g00909.t1	A0A2G3DBY8	99.5	1.3e-266	921	NA	PE 3	NA	IEA	GO:0006486	protein glycosylation	GO:0016757	transferase activity, transferring glycosyl groups	NA	NA
Can1.2ch01g00910.t1	A0A2G3AEJ3	100	7e-271	935.3	NA	PE 3	NA	IEA	GO:0006486	protein glycosylation	GO:0016757	transferase activity, transferring glycosyl groups	NA	NA
Can1.2ch01g00911.t1	A0A1U8GK20	99.6	0	1414.1	NA	PE 4	NA	NA	NA	NA	NA	NA	NA	NA
Can1.2ch01g00912.t1	A0A2G3AEQ3	86.1	2.4e-163	577.8	NA	PE 4	NA	NA	NA	NA	NA	NA	NA	NA
Can1.2ch01g00918.t1	A0A2G2XKU8	99.5	4.5e-99	363.2	Adenine phosphoribosyltransferase 4	PE 3	NA	IEA	GO:0006168	adenine salvage	GO:0003999	adenine phosphoribosyltransferase activity	GO:0005737	cytoplasm
Can1.2ch01g00919.t1	A0A2G3CC25	99.7	1e-169	598.6	NA	PE 4	NA	NA	NA	NA	NA	NA	NA	NA
Can1.2ch01g00920.t1	A0A2G3AEK7	81.3	1.9e-110	401.7	NA	PE 4	NA	NA	NA	NA	GO:0008234	cysteine-type peptidase activity	NA	NA
Can1.2ch01g00923.t1	A0A1U8GCS1	100	2.5e-120	434.1	probable lipid phosphate phosphatase beta	PE 4	NA	NA	NA	NA	NA	NA	GO:0016021	integral component of membrane
Can1.2ch01g00925.t1	A0A2G3CC64	93.6	0	1338.2	Oxysterol-binding protein-related protein 2A	PE 4	NA	NA	NA	NA	NA	NA	NA	NA
Can1.2ch01g00927.t1	A0A2G3CC30	99.8	0	1177.2	Protein NRT1/ PTR FAMILY 6.3	PE 3	NA	IEA	GO:0006857	oligopeptide transport	GO:0022857	transmembrane transporter activity	GO:0016021	integral component of membrane
Can1.2ch01g00929.t1	A0A1U8F178	100	3.6e-77	290	pEARLI1-like lipid transfer protein 1	PE 4	NA	NA	NA	NA	NA	NA	GO:0016021	integral component of membrane
Can1.2ch01g00932.t1	A0A2G2XKW6	100	2e-72	274.2	14 kDa proline-rich protein DC2.15	PE 4	NA	NA	NA	NA	NA	NA	NA	NA
Can1.2ch01g00934.t1	A0A1U8GCV2	100	5.3e-61	236.1	Hexosyltransferase	PE 3	2.4.1.-	IEA	GO:0006486	protein glycosylation	GO:0008378	galactosyltransferase activity	GO:0000139	Golgi membrane
Can1.2ch01g00936.t1	A2PZD7	81.6	5.8e-62	239.6	Extensin like protein	PE 2	NA	NA	NA	NA	NA	NA	NA	NA
Can1.2ch01g00937.t1	A0A2G3CC18	98	3.3e-190	666.8	36.4 kDa proline-rich protein	PE 4	NA	NA	NA	NA	NA	NA	NA	NA
Can1.2ch01g00938.t1	A0A2G3CC26	99.5	0	1648.3	Cation/H(+) antiporter 15	PE 4	NA	NA	NA	NA	GO:0015299	solute:proton antiporter activity	GO:0016021	integral component of membrane
Can1.2ch01g00939.t1	A0A2G2XKU6	100	9.6e-69	261.9	NADH dehydrogenase [ubiquinone] 1 beta subcomplex subunit 8, mitochondrial	PE 4	NA	NA	NA	NA	NA	NA	GO:0016021	integral component of membrane
Can1.2ch01g00941.t1	A0A2G3AEL6	99.4	3e-192	673.7	L-lactate dehydrogenase	PE 3	1.1.1.27	IEA	GO:0005975	carbohydrate metabolic process	GO:0004459	L-lactate dehydrogenase activity	GO:0005737	cytoplasm
Can1.2ch01g00942.t1	A0A2G3AEM1	100	2.3e-135	484.2	NA	PE 4	NA	IEA	GO:0006351	transcription, DNA-templated	GO:0003899	DNA-directed 5'-3' RNA polymerase activity	NA	NA
Can1.2ch01g00943.t1	A0A2G3CC06	87.4	3e-67	257.3	NA	PE 4	NA	IEA	GO:0006351	transcription, DNA-templated	GO:0003899	DNA-directed 5'-3' RNA polymerase activity	NA	NA
Can1.2ch01g00945.t1	A0A2G3CC16	99.4	2.2e-86	320.9	Root meristem growth factor 6	PE 4	NA	NA	NA	NA	NA	NA	NA	NA
Can1.2ch01g00950.t1	K7RXJ6	99.9	0	1385.2	GRAS family transcription regulator	PE 2	NA	NA	NA	NA	NA	NA	NA	NA
Can1.2ch01g00951.t1	A0A2G3AEP5	99.4	2e-207	724.2	NA	PE 4	NA	NA	NA	NA	NA	NA	GO:0016021	integral component of membrane
Can1.2ch01g00952.t1	A0A2G3AEP4	100	0	1518.1	NA	PE 4	NA	NA	NA	NA	NA	NA	GO:0016021	integral component of membrane
Can1.2ch01g00953.t1	A0A2G3AEM9	99.6	0	1444.9	NA	PE 4	NA	NA	NA	NA	NA	NA	GO:0016021	integral component of membrane
Can1.2ch01g00955.t1	A0A1U8GDB3	93.8	9e-144	512.3	LOW QUALITY PROTEIN putative disease resistance RPP13-like protein 1	PE 3	NA	NA	NA	NA	GO:0043531	ADP binding	NA	NA
Can1.2ch01g00965.t1	A0A1U8FC00	100	2.8e-56	220.3	NA	PE 4	NA	IEA	GO:0030001	metal ion transport	GO:0046872	metal ion binding	NA	NA
Can1.2ch01g00966.t1	A0A2G3AEN8	100	4.5e-90	333.2	NA	PE 3	NA	NA	NA	NA	NA	NA	NA	NA
Can1.2ch01g00988.t1	D9IAX1	98.6	8.8e-115	415.6	Mitochondrial small heat shock protein	PE 2	NA	NA	NA	NA	NA	NA	NA	NA
Can1.2ch01g00989.t1	A0A346RRD7	83.7	6.3e-97	356.3	Mitochondrial small heat shock protein 26.4	PE 2	NA	NA	NA	NA	NA	NA	NA	NA
Can1.2ch01g00991.t1	A0A2G3AEP7	96.5	4.7e-251	869.4	Phosphatidylinositol/phosphatidylcholine transfer protein SFH11 (Fragment)	PE 4	NA	NA	NA	NA	NA	NA	NA	NA
Can1.2ch01g00992.t1	A0A1U8GDL2	99.5	2.9e-236	820.1	NA	PE 3	NA	NA	NA	NA	GO:0004190	aspartic-type endopeptidase activity	GO:0009505	plant-type cell wall
Can1.2ch01g00995.t1	A0A1U8GDM7	100	0	1059.3	Chaperone protein dnaJ 13	PE 4	NA	NA	NA	NA	NA	NA	NA	NA
Can1.2ch01g00998.t1	A0A2G2XKZ3	98.7	3.3e-229	796.6	Putative glucuronosyltransferase PGSIP7	PE 4	NA	IEA	GO:0042545	cell wall modification	GO:0004842	ubiquitin-protein transferase activity	GO:0016021	integral component of membrane
Can1.2ch01g00999.t1	A0A1U8F1Y5	100	2.8e-192	673.7	Pectinesterase	PE 4	3.1.1.11	IEA	GO:0045490	pectin catabolic process	GO:0030599	pectinesterase activity	GO:0016021	integral component of membrane
Can1.2ch01g01003.t1	A0A2G3AER7	100	8.4e-92	339	NA	PE 4	NA	NA	NA	NA	GO:0003677	DNA binding	GO:0005634	nucleus
Can1.2ch01g01004.t1	A0A2G3DBX5	97	1.5e-106	388.3	Octanoyltransferase	PE 3	NA	IEA	GO:0009249	protein lipoylation	GO:0033819	lipoyl(octanoyl) transferase activity	NA	NA
Can1.2ch01g01007.t1	A0A2G3AER7	96.6	1.6e-75	284.6	NA	PE 4	NA	NA	NA	NA	GO:0003677	DNA binding	GO:0005634	nucleus
Can1.2ch01g01009.t1	A0A2G3AEX0	98.8	3.6e-90	333.6	NA	PE 4	NA	NA	NA	NA	GO:0003677	DNA binding	GO:0005634	nucleus
Can1.2ch01g01012.t1	A0A1U8GFK8	96.9	1.5e-137	491.5	Peroxisome biogenesis protein 19-1	PE 4	NA	NA	NA	NA	NA	NA	GO:0005777	peroxisome
Can1.2ch01g01013.t1	A0A1U8GFK2	100	4.4e-84	313.2	NA	PE 4	NA	NA	NA	NA	NA	NA	GO:0016021	integral component of membrane
Can1.2ch01g01014.t1	A0A2G3DBW2	99.6	0	1027.7	Pentatricopeptide repeat-containing protein, mitochondrial	PE 4	NA	NA	NA	NA	NA	NA	NA	NA
Can1.2ch01g01016.t1	A0A2G3DBZ6	100	1.3e-104	381.7	NA	PE 4	NA	NA	NA	NA	GO:0003676	nucleic acid binding	NA	NA
Can1.2ch01g01020.t1	A0A2G3AES8	99.8	0	1340.1	NA	PE 4	NA	IEA	GO:0006351	transcription, DNA-templated	GO:0003899	DNA-directed 5'-3' RNA polymerase activity	GO:0005634	nucleus
Can1.2ch01g01021.t1	A0A1U8GM69	98.9	8.9e-254	878.6	NA	PE 4	NA	NA	NA	NA	GO:0008270	zinc ion binding	NA	NA
Can1.2ch01g01025.t1	A0A2G3AES7	99.3	2.7e-167	590.5	NA	PE 4	NA	NA	NA	NA	GO:0003676	nucleic acid binding	NA	NA
Can1.2ch01g01027.t1	A0A2G3DBX6	99.6	0	1947.9	Cation-chloride cotransporter 1	PE 4	NA	NA	NA	NA	GO:0015377	cation:chloride symporter activity	GO:0016021	integral component of membrane
Can1.2ch01g01028.t1	A0A1U8FB18	100	6.2e-242	839	zinc finger protein ZAT2-like	PE 4	NA	NA	NA	NA	GO:0003676	nucleic acid binding	NA	NA
Can1.2ch01g01029.t1	A0A1U8F4A5	99.8	0	1043.5	pentatricopeptide repeat-containing protein At2g20540-like	PE 4	NA	NA	NA	NA	NA	NA	NA	NA
Can1.2ch01g01032.t1	A0A2G3DBX2	93	2.3e-181	637.5	WAT1-related protein	PE 3	NA	NA	NA	NA	GO:0022857	transmembrane transporter activity	GO:0016021	integral component of membrane
Can1.2ch01g01033.t1	A0A1U8GLX4	99.6	0	1151.3	putative pentatricopeptide repeat-containing protein At5g47460	PE 4	NA	NA	NA	NA	NA	NA	NA	NA
Can1.2ch01g01034.t1	A0A2G2XKT9	100	7.1e-39	162.2	NA	PE 4	NA	NA	NA	NA	NA	NA	NA	NA
Can1.2ch01g01035.t1	A0A2G2XKS7	97.5	4.5e-207	723	NA	PE 3	NA	NA	NA	NA	GO:0008270	zinc ion binding	GO:0031012	extracellular matrix
Can1.2ch01g01037.t1	A0A1U8GNQ7	99.8	0	1178.7	NA	PE 4	NA	IEA	GO:0006004	fucose metabolic process	GO:0016757	transferase activity, transferring glycosyl groups	GO:0016021	integral component of membrane
Can1.2ch01g01039.t1	A0A075B8I5	100	6.4e-169	595.9	ABA-responsive protein 1	PE 2	NA	NA	NA	NA	NA	NA	NA	NA
Can1.2ch01g01041.t1	A0A1U8GEB4	100	6.6e-132	472.6	NA	PE 4	NA	NA	NA	NA	NA	NA	NA	NA
Can1.2ch01g01043.t1	A0A2G3AEZ8	89.7	8.3e-70	265.8	Putative aquaporin TIP-type RB7-18C	PE 3	NA	NA	NA	NA	GO:0015267	channel activity	GO:0016021	integral component of membrane
Can1.2ch01g01044.t1	A0A1U8GE75	100	5.2e-222	772.7	VAN3-binding protein	PE 4	NA	NA	NA	NA	NA	NA	NA	NA
Can1.2ch01g01045.t1	A0A2G3DC03	99.1	2.5e-187	657.5	Formyltetrahydrofolate deformylase 2, mitochondrial	PE 4	NA	IEA	GO:0006189	'de novo' IMP biosynthetic process	GO:0008864	formyltetrahydrofolate deformylase activity	NA	NA
Can1.2ch01g01049.t1	A0A1U8F1U2	96.1	1.3e-118	428.7	cyclic pyranopterin monophosphate synthase accessory protein, mitochondrial-like	PE 3	NA	IEA	GO:0006777	Mo-molybdopterin cofactor biosynthetic process	NA	NA	NA	NA
Can1.2ch01g01050.t1	A0A2G3AEW0	99.6	2.8e-287	989.9	FHA domain-containing protein At4g14490-like	PE 4	NA	NA	NA	NA	NA	NA	NA	NA
Can1.2ch01g01052.t1	A0A2G2V1D1	99.5	8.4e-217	755.4	NA	PE 4	NA	NA	NA	NA	GO:0016491	oxidoreductase activity	NA	NA
Can1.2ch01g01053.t1	A0A2G3DC28	96.3	1e-264	914.8	NA	PE 3	NA	IEA	GO:0006486	protein glycosylation	GO:0016757	transferase activity, transferring glycosyl groups	GO:0016021	integral component of membrane
Can1.2ch01g01054.t1	A0A1U8GEM5	100	2e-271	937.2	U4/U6 small nuclear ribonucleoprotein Prp31	PE 4	NA	IEA	GO:0000244	spliceosomal tri-snRNP complex assembly	NA	NA	GO:0046540	U4/U6 x U5 tri-snRNP complex
Can1.2ch01g01056.t1	A0A2G3AEV4	100	6.2e-37	155.6	NA	PE 4	NA	IEA	GO:0006412	translation	GO:0003735	structural constituent of ribosome	GO:0005840	ribosome
Can1.2ch01g01057.t1	A0A2G2XKZ7	97.8	0	1152.9	NA	PE 3	NA	IEA	GO:0006486	protein glycosylation	GO:0016757	transferase activity, transferring glycosyl groups	GO:0016021	integral component of membrane
Can1.2ch01g01058.t1	A0A2G3DC13	98.7	0	1570.1	NA	PE 4	NA	NA	NA	NA	GO:0050290	sphingomyelin phosphodiesterase D activity	GO:0016021	integral component of membrane
Can1.2ch01g01062.t1	A0A2G3DC67	98.9	1.9e-44	181	NA	PE 4	NA	IEA	GO:0000244	spliceosomal tri-snRNP complex assembly	NA	NA	GO:0046540	U4/U6 x U5 tri-snRNP complex
Can1.2ch01g01064.t1	A0A1U8FAV9	100	1.2e-127	458.4	ethylene-responsive transcription factor ERF039	PE 4	NA	NA	NA	NA	GO:0003677	DNA binding	GO:0005634	nucleus
Can1.2ch01g01065.t1	A0A2G3AEW9	100	1e-46	188.3	NA	PE 4	NA	NA	NA	NA	NA	NA	NA	NA
Can1.2ch01g01067.t1	A0A1U8F437	99.6	2.5e-131	470.7	ethylene-responsive transcription factor ERF039-like	PE 4	NA	NA	NA	NA	GO:0003700	DNA-binding transcription factor activity	GO:0005634	nucleus
Can1.2ch01g01068.t1	A0A2G3DC00	99.5	0	1336.6	Acyl-coenzyme A oxidase	PE 3	NA	IEA	GO:0006635	fatty acid beta-oxidation	GO:0071949	FAD binding	GO:0005777	peroxisome
Can1.2ch01g01069.t1	A0A1U8GDV3	100	8.3e-231	802	NA	PE 4	NA	IEA	GO:0006004	fucose metabolic process	GO:0016757	transferase activity, transferring glycosyl groups	GO:0016021	integral component of membrane
Can1.2ch01g01070.t1	A0A1U8GL75	98.1	1.2e-204	714.9	sulfofructose kinase-like isoform X1	PE 3	NA	NA	NA	NA	GO:0016301	kinase activity	NA	NA
Can1.2ch01g01073.t1	A0A2G3AEW5	100	2.2e-65	250.8	NA	PE 4	NA	NA	NA	NA	NA	NA	NA	NA
Can1.2ch01g01084.t1	A0A1U8GCU4	100	1.7e-92	341.3	agamous-like MADS-box protein AGL61	PE 4	NA	NA	NA	NA	GO:0003677	DNA binding	GO:0005634	nucleus
Can1.2ch01g01086.t1	A0A2G2XL41	97.7	3.8e-195	683.3	Transcription factor DIVARICATA	PE 4	NA	NA	NA	NA	GO:0003677	DNA binding	GO:0005634	nucleus
Can1.2ch01g01088.t1	A0A1U8GPK6	99.9	0	1887.1	E3 ubiquitin-protein ligase HOS1 isoform X1	PE 4	NA	NA	NA	NA	GO:0016874	ligase activity	NA	NA
Can1.2ch01g01091.t1	Q93WI8	93.4	0	1575.1	Urease	PE 2	3.5.1.5	IEA	GO:0043419	urea catabolic process	GO:0009039	urease activity	NA	NA
Can1.2ch01g01092.t1	A0A1U8GFP9	100	9.8e-162	572	homeobox-leucine zipper protein HAT4-like	PE 4	NA	NA	NA	NA	GO:0043565	sequence-specific DNA binding	GO:0005634	nucleus
Can1.2ch01g01093.t1	A0A2G3AEX8	100	0	1058.1	protein ENL-like	PE 4	NA	NA	NA	NA	NA	NA	GO:0016021	integral component of membrane
Can1.2ch01g01094.t1	A0A1L6Z675	97.3	1.4e-103	378.3	Protein Ycf2	PE 3	NA	NA	NA	NA	GO:0005524	ATP binding	GO:0009570	chloroplast stroma
Can1.2ch01g01097.t1	A0A2G2WXH8	91.7	2e-61	237.7	NAD(P)H-quinone oxidoreductase subunit H, chloroplastic	PE 4	NA	NA	NA	NA	GO:0016651	oxidoreductase activity, acting on NAD(P)H	GO:0016021	integral component of membrane
Can1.2ch01g01098.t1	Q8S8U4	87.3	1.1e-67	258.8	NAD(P)H-quinone oxidoreductase subunit H, chloroplastic	PE 3	7.1.1.-	IEA	GO:0019684	photosynthesis, light reaction	GO:0048038	quinone binding	GO:0009535	chloroplast thylakoid membrane
Can1.2ch01g01100.t1	A0A0D2SMV0	88.3	1.3e-31	137.9	NA	PE 4	NA	NA	NA	NA	NA	NA	GO:0016021	integral component of membrane
Can1.2ch01g01103.t1	A0A2G2XL54	99.4	1.4e-197	691.4	Putative dual specificity protein phosphatase DSP8	PE 4	NA	NA	NA	NA	GO:0004725	protein tyrosine phosphatase activity	NA	NA
Can1.2ch01g01104.t1	A0A1U8FEP7	100	2e-156	554.3	palmitoyl-protein thioesterase 1-like	PE 4	NA	NA	NA	NA	GO:0098599	palmitoyl hydrolase activity	NA	NA
Can1.2ch01g01105.t1	A0A2G2XL52	99.2	2e-137	491.1	NA	PE 4	NA	NA	NA	NA	GO:0098599	palmitoyl hydrolase activity	GO:0016021	integral component of membrane
Can1.2ch01g01107.t1	A0A1U7XLU3	82.8	4.1e-150	533.5	NA	PE 4	NA	NA	NA	NA	GO:0098599	palmitoyl hydrolase activity	GO:0016021	integral component of membrane
Can1.2ch01g01111.t1	A0A2G3DC10	96.6	6e-180	632.9	NA	PE 4	NA	NA	NA	NA	GO:0098599	palmitoyl hydrolase activity	NA	NA
Can1.2ch01g01112.t1	A0A2G3AEY9	98.1	9.2e-49	195.3	mediator of RNA polymerase II transcription subunit 32	PE 4	NA	IEA	GO:0048364	root development	NA	NA	GO:0016592	mediator complex
Can1.2ch01g01113.t1	A0A1U8GFZ3	100	0	1616.7	NA	PE 4	NA	NA	NA	NA	GO:0008270	zinc ion binding	NA	NA
Can1.2ch01g01114.t1	A0A1U8F2C0	100	2.3e-115	417.5	NA	PE 4	NA	NA	NA	NA	NA	NA	GO:0016021	integral component of membrane
Can1.2ch01g01115.t1	A0A2G2XL42	99.5	4e-126	453.4	DeSI-like protein	PE 4	NA	NA	NA	NA	NA	NA	NA	NA
Can1.2ch01g01117.t1	A6YIH8	91.8	3.8e-273	943	Premnaspirodiene oxygenase	PE 1	1.14.14.151	NA	NA	NA	GO:0016705	oxidoreductase activity, acting on paired donors, with incorporation or reduction of molecular oxygen	GO:0016021	integral component of membrane
Can1.2ch01g01118.t1	A0A3Q7HS28	93	1.1e-194	681.8	NA	PE 3	NA	NA	NA	NA	GO:0005524	ATP binding	GO:0016021	integral component of membrane
Can1.2ch01g01120.t1	A0A2G2XLI5	99.5	0	1094.3	NA	PE 4	NA	NA	NA	NA	NA	NA	NA	NA
Can1.2ch01g01121.t1	A0A2G2XL61	99.4	0	1879.4	Plasma membrane ATPase	PE 3	7.1.2.1	IEA	GO:0120029	proton export across plasma membrane	GO:0005524	ATP binding	GO:0016021	integral component of membrane
Can1.2ch01g01125.t1	A0A2G2XL45	97.6	1e-164	582	Ethylene-responsive transcription factor 5	PE 4	NA	NA	NA	NA	GO:0003700	DNA-binding transcription factor activity	GO:0005634	nucleus
Can1.2ch01g01138.t1	A0A1U8GPV0	100	4.1e-160	566.6	ethylene-responsive transcription factor 1A-like	PE 4	NA	NA	NA	NA	GO:0003677	DNA binding	GO:0005634	nucleus
Can1.2ch01g01140.t1	A0A2G3AF52	100	1.4e-58	228	Putative E3 ubiquitin-protein ligase LUL2	PE 4	NA	NA	NA	NA	GO:0016874	ligase activity	NA	NA
Can1.2ch01g01145.t1	A0A1U8F4R4	100	2.3e-106	387.5	ethylene-responsive transcription factor 2-like	PE 4	NA	NA	NA	NA	GO:0003677	DNA binding	GO:0005634	nucleus
Can1.2ch01g01148.t1	A0A2G2XLS1	100	2.1e-72	274.2	Oleosin	PE 3	NA	NA	NA	NA	NA	NA	GO:0012511	monolayer-surrounded lipid storage body
Can1.2ch01g01150.t1	A0A2G3AF08	100	5.6e-134	479.6	Ubiquitin carboxyl-terminal hydrolase	PE 3	3.4.19.12	IEA	GO:0006511	ubiquitin-dependent protein catabolic process	GO:0004843	thiol-dependent ubiquitin-specific protease activity	NA	NA
Can1.2ch01g01151.t1	A0A2G3DC32	99.7	8.5e-163	575.9	Putative enoyl-CoA hydratase/isomerase YngF	PE 3	NA	NA	NA	NA	GO:0016853	isomerase activity	NA	NA
Can1.2ch01g01152.t1	A0A2G3AF00	100	0	1059.7	NA	PE 4	NA	NA	NA	NA	GO:0046872	metal ion binding	NA	NA
Can1.2ch01g01154.t1	A0A2G3AF22	90	1.1e-135	485.7	NA	PE 4	NA	NA	NA	NA	GO:0016491	oxidoreductase activity	NA	NA
Can1.2ch01g01155.t1	A0A1U8GNQ2	100	6.8e-280	965.3	probable polyamine transporter At1g31830 isoform X2	PE 4	NA	NA	NA	NA	GO:0022857	transmembrane transporter activity	GO:0016021	integral component of membrane
Can1.2ch01g01156.t1	A0A2G3DC31	99.5	0	1102.4	Phospholipase A1-Ibeta2, chloroplastic	PE 4	NA	IEA	GO:0006629	lipid metabolic process	GO:0016787	hydrolase activity	NA	NA
Can1.2ch01g01160.t1	A0A1U7VNG9	99	9.7e-111	402.1	GTP-binding protein YPTM2	PE 4	NA	NA	NA	NA	GO:0005525	GTP binding	NA	NA
Can1.2ch01g01164.t1	A0A2G3AF16	100	1.4e-68	261.5	NA	PE 4	NA	NA	NA	NA	NA	NA	GO:0016021	integral component of membrane
Can1.2ch01g01165.t1	A0A2G3DC40	99.3	3.7e-231	803.1	NA	PE 4	NA	NA	NA	NA	GO:0071949	FAD binding	NA	NA
Can1.2ch01g01169.t1	A0A1U8GGK9	100	3.8e-39	162.9	proline-rich receptor-like protein kinase PERK2	PE 4	NA	NA	NA	NA	GO:0016301	kinase activity	GO:0016021	integral component of membrane
Can1.2ch01g01170.t1	A0A1U8GQR6	96.2	2.1e-108	394.4	50S ribosomal protein L19-2, chloroplastic-like	PE 4	NA	IEA	GO:0006412	translation	GO:0003735	structural constituent of ribosome	GO:0005840	ribosome
Can1.2ch01g01171.t1	A0A2G3AF70	100	3.8e-121	436.8	vesicle-associated protein 2-1-like	PE 4	NA	NA	NA	NA	NA	NA	GO:0016021	integral component of membrane
Can1.2ch01g01172.t1	A0A2G3AF21	99.7	0	1543.1	NA	PE 4	NA	NA	NA	NA	GO:0005524	ATP binding	NA	NA
Can1.2ch01g01173.t1	B2LYK3	96.7	2.2e-133	477.6	Bax inhibitor	PE 2	NA	NA	NA	NA	NA	NA	GO:0016021	integral component of membrane
Can1.2ch01g01174.t1	A0A1U8GGV0	100	9.6e-82	305.4	NA	PE 4	NA	NA	NA	NA	NA	NA	NA	NA
Can1.2ch01g01178.t1	A0A1U8GP60	100	0	1184.5	putative CCA tRNA nucleotidyltransferase 2 isoform X1	PE 3	NA	IEA	GO:0006396	RNA processing	GO:0016779	nucleotidyltransferase activity	NA	NA
Can1.2ch01g01183.t1	A0A1U8GHE5	99.8	0	1089.3	GATA transcription factor 26-like	PE 4	NA	NA	NA	NA	GO:0043565	sequence-specific DNA binding	NA	NA
Can1.2ch01g01185.t1	A0A2G3AF17	98.9	9.1e-45	181.8	NA	PE 4	NA	IEA	GO:0060236	regulation of mitotic spindle organization	NA	NA	GO:0005819	spindle
Can1.2ch01g01186.t1	A0A1U8GHF7	100	0	1515.4	NA	PE 4	NA	NA	NA	NA	GO:0008270	zinc ion binding	GO:0005634	nucleus
Can1.2ch01g01188.t1	A0A2G2XM22	98.1	2.2e-144	514.2	NA	PE 4	NA	NA	NA	NA	NA	NA	GO:0016021	integral component of membrane
Can1.2ch01g01193.t1	A0A2G2XM22	98.5	1.5e-145	518.1	NA	PE 4	NA	NA	NA	NA	NA	NA	GO:0016021	integral component of membrane
Can1.2ch01g01195.t1	A0A2G2XLR2	99.6	3.3e-148	526.9	NA	PE 3	NA	NA	NA	NA	NA	NA	GO:0005576	extracellular region
Can1.2ch01g01196.t1	A0A2G3DC98	99.6	7e-143	509.2	NA	PE 3	NA	NA	NA	NA	NA	NA	GO:0005576	extracellular region
Can1.2ch01g01199.t1	A0A075W1J3	96.1	7.6e-32	138.7	ATP synthase subunit 9, mitochondrial	PE 3	NA	IEA	GO:0015986	ATP synthesis coupled proton transport	GO:0008289	lipid binding	GO:0016021	integral component of membrane
Can1.2ch01g01207.t1	M1BXD7	99.1	8.9e-115	415.6	NA	PE 4	NA	NA	NA	NA	NA	NA	GO:0016021	integral component of membrane
Can1.2ch01g01210.t1	A0A142I0X5	100	2.1e-68	260.8	Ribosomal protein S12	PE 3	NA	IEA	GO:0006412	translation	GO:0003735	structural constituent of ribosome	GO:0015935	small ribosomal subunit
Can1.2ch01g01222.t1	A0A2G2XLP3	96.3	6.4e-155	549.3	NA	PE 4	NA	NA	NA	NA	NA	NA	NA	NA
Can1.2ch01g01225.t1	A0A1U8GR95	100	2e-150	534.3	expansin-like B1	PE 3	NA	NA	NA	NA	NA	NA	GO:0005576	extracellular region
Can1.2ch01g01226.t1	A0A2G3DC85	99.2	9.1e-143	508.8	NA	PE 3	NA	NA	NA	NA	NA	NA	GO:0005576	extracellular region
Can1.2ch01g01227.t1	A0A2G2XLP2	99.2	9.1e-151	535.4	Expansin-like B1	PE 3	NA	IEA	GO:0019953	sexual reproduction	NA	NA	GO:0005576	extracellular region
Can1.2ch01g01229.t1	A0A2G2XM13	99	4.9e-167	589.7	ATP-dependent Clp protease proteolytic subunit	PE 3	NA	NA	NA	NA	GO:0004252	serine-type endopeptidase activity	NA	NA
Can1.2ch01g01235.t1	A0A2G3DC59	100	4.9e-92	339.7	NA	PE 4	NA	NA	NA	NA	NA	NA	NA	NA
Can1.2ch01g01236.t1	A0A1U7WIZ1	91.6	0	1059.7	NA	PE 3	NA	IEA	GO:0006396	RNA processing	GO:0004252	serine-type endopeptidase activity	NA	NA
Can1.2ch01g01237.t1	A0A1U7WIZ1	82.7	9.8e-91	335.9	NA	PE 3	NA	IEA	GO:0006396	RNA processing	GO:0004252	serine-type endopeptidase activity	NA	NA
Can1.2ch01g01238.t1	A0A1U7WIZ1	87.7	0	3167.1	NA	PE 3	NA	IEA	GO:0006396	RNA processing	GO:0004252	serine-type endopeptidase activity	NA	NA
Can1.2ch01g01246.t1	A0A2G3DC61	100	2e-176	620.9	(S)-ureidoglycine aminohydrolase	PE 4	NA	NA	NA	NA	GO:0016787	hydrolase activity	NA	NA
Can1.2ch01g01247.t1	A0A2G3DC97	99.7	2.9e-184	647.1	Deoxyhypusine hydroxylase	PE 3	1.14.99.29	IEA	GO:0008612	peptidyl-lysine modification to peptidyl-hypusine	GO:0046872	metal ion binding	NA	NA
Can1.2ch01g01249.t1	A0A1U8FBK9	99.8	0	1096.3	cationic amino acid transporter 6, chloroplastic-like	PE 4	NA	NA	NA	NA	GO:0022857	transmembrane transporter activity	GO:0016021	integral component of membrane
Can1.2ch01g01250.t1	A0A1J6IX76	90.1	0	1677.1	Dna repair endonuclease uvh1	PE 4	NA	IEA	GO:0006979	response to oxidative stress	GO:0003677	DNA binding	NA	NA
Can1.2ch01g01251.t1	A0A1U8GHX7	100	1.5e-201	704.5	NA	PE 4	NA	NA	NA	NA	GO:0003755	peptidyl-prolyl cis-trans isomerase activity	GO:0016021	integral component of membrane
Can1.2ch01g01255.t1	A0A2G2XLM5	100	3.8e-61	236.5	NA	PE 4	NA	NA	NA	NA	NA	NA	NA	NA
Can1.2ch01g01256.t1	A0A2G3AF73	100	3.6e-59	229.9	NA	PE 4	NA	NA	NA	NA	NA	NA	GO:0016021	integral component of membrane
Can1.2ch01g01257.t1	A0A1U8GPS7	100	1.4e-194	681.4	serine/threonine-protein kinase SAPK3-like	PE 3	NA	NA	NA	NA	GO:0004674	protein serine/threonine kinase activity	NA	NA
Can1.2ch01g01260.t1	A0A076L4N5	94.8	2e-111	404.4	Calcineurin B-like 1	PE 2	NA	NA	NA	NA	GO:0005509	calcium ion binding	NA	NA
Can1.2ch01g01266.t1	A0A2G3D679	87.9	2.7e-43	177.2	NA	PE 4	NA	NA	NA	NA	NA	NA	NA	NA
Can1.2ch01g01275.t1	A0A2G3DC96	99.8	0	1092.8	Decapping nuclease DXO-like protein, chloroplastic	PE 4	NA	NA	NA	NA	NA	NA	NA	NA
Can1.2ch01g01278.t1	A0A1U8GRS9	99.7	0	1161.7	NA	PE 4	NA	NA	NA	NA	NA	NA	NA	NA
Can1.2ch01g01281.t1	A0A2G2XLN1	98	0	1036.6	NA	PE 4	NA	NA	NA	NA	NA	NA	GO:0016021	integral component of membrane
Can1.2ch01g01282.t1	A0A067H0Q3	100	3.4e-47	189.9	NA	PE 3	NA	IEA	GO:0006412	translation	GO:0003735	structural constituent of ribosome	GO:0005840	ribosome
Can1.2ch01g01284.t1	A0A1U8GHR0	100	0	2098.6	SNF2 domain-containing protein CLASSY 4-like	PE 4	NA	NA	NA	NA	GO:0005524	ATP binding	NA	NA
Can1.2ch01g01293.t1	A0A1U8GRX1	97.5	0	1150.2	protein NETWORKED 4A	PE 4	NA	NA	NA	NA	GO:0003779	actin binding	NA	NA
Can1.2ch01g01300.t1	A0A1U8GHU6	100	1.1e-120	435.3	UMP-CMP kinase	PE 3	2.7.4.14	IEA	GO:0006221	pyrimidine nucleotide biosynthetic process	GO:0009041	uridylate kinase activity	GO:0005737	cytoplasm
Can1.2ch01g01301.t1	A0A2G2XLJ9	99.3	0	2112.8	NA	PE 4	NA	NA	NA	NA	GO:0046872	metal ion binding	NA	NA
Can1.2ch01g01302.t1	A0A1U8GQ54	98.8	0	1211.1	NA	PE 4	NA	NA	NA	NA	NA	NA	NA	NA
Can1.2ch01g01303.t1	A0A1U8F511	99.6	1.2e-134	481.9	Expansin-like B1	PE 3	NA	NA	NA	NA	NA	NA	GO:0005576	extracellular region
Can1.2ch01g01305.t1	A0A2G2XLN0	99.7	0	1192.6	Dynamin-related protein 1E	PE 3	NA	NA	NA	NA	GO:0005525	GTP binding	NA	NA
Can1.2ch01g01306.t1	A0A2G3AZK6	99.7	5.8e-210	732.6	Putative purine permease 9	PE 4	NA	NA	NA	NA	GO:0005215	transporter activity	GO:0016021	integral component of membrane
Can1.2ch01g01307.t1	A0A2G2X9E2	87.2	1.7e-31	137.5	NA	PE 4	NA	NA	NA	NA	NA	NA	NA	NA
Can1.2ch01g01312.t1	A0A2G3AF68	100	0	1255.4	NA	PE 4	NA	IEA	GO:0006397	mRNA processing	NA	NA	NA	NA
Can1.2ch01g01313.t1	A0A1U8GQ98	100	6.2e-110	399.4	putative invertase inhibitor	PE 4	NA	NA	NA	NA	GO:0004857	enzyme inhibitor activity	NA	NA
Can1.2ch01g01316.t1	A0A2G2XLI8	97.7	0	1170.6	Pentatricopeptide repeat-containing protein	PE 4	NA	NA	NA	NA	NA	NA	NA	NA
Can1.2ch01g01317.t1	A0A1U8GQD5	98.6	1.4e-32	141	NA	PE 4	NA	NA	NA	NA	GO:0004857	enzyme inhibitor activity	NA	NA
Can1.2ch01g01318.t1	A0A2G3AF69	100	2.1e-34	147.1	NA	PE 4	NA	NA	NA	NA	GO:0004857	enzyme inhibitor activity	NA	NA
Can1.2ch01g01319.t1	A0A1U8GI83	100	1.4e-112	408.3	LOW QUALITY PROTEIN group II intron-encoded protein LtrA-like	PE 4	NA	IEA	GO:0006397	mRNA processing	NA	NA	NA	NA
Can1.2ch01g01320.t1	A0A2G3AFC8	97.7	1.1e-216	755	NA	PE 4	NA	NA	NA	NA	NA	NA	NA	NA
Can1.2ch01g01322.t1	A0A1U8GI68	99.5	1e-231	805.1	protein ROOT PRIMORDIUM DEFECTIVE 1	PE 4	NA	NA	NA	NA	NA	NA	NA	NA
Can1.2ch01g01326.t1	A0A2G3AF80	100	0	2598.5	Regulator of nonsense transcripts 1-like protein	PE 4	NA	IEA	GO:0000184	nuclear-transcribed mRNA catabolic process, nonsense-mediated decay	GO:0004386	helicase activity	GO:0005737	cytoplasm
Can1.2ch01g01327.t1	A0A2G3AF86	99.9	0	2894.8	NA	PE 4	NA	NA	NA	NA	NA	NA	GO:0016021	integral component of membrane
Can1.2ch01g01328.t1	A0A2G3AFD8	99.9	0	1719.5	Lon protease homolog 2, peroxisomal	PE 3	3.4.21.-	IEA	GO:0006515	protein quality control for misfolded or incompletely synthesized proteins	GO:0005524	ATP binding	GO:0005782	peroxisomal matrix
Can1.2ch01g01329.t1	A0A1U8GIC3	100	3e-219	763.5	NA	PE 4	NA	NA	NA	NA	NA	NA	NA	NA
Can1.2ch01g01332.t1	G8EGP0	90.1	1.3e-206	721.5	PRP1	PE 2	NA	NA	NA	NA	NA	NA	NA	NA
Can1.2ch01g01333.t1	A0A1U7UXV2	80.3	1.5e-84	315.1	gibberellin 20 oxidase 3-like	PE 3	NA	NA	NA	NA	GO:0016491	oxidoreductase activity	NA	NA
Can1.2ch01g01337.t1	A0A1U8GIV9	100	1.3e-220	768.1	putative oxidoreductase TDA3 isoform X3	PE 4	NA	NA	NA	NA	GO:0016491	oxidoreductase activity	NA	NA
Can1.2ch01g01341.t1	A0A2G3AF89	99.3	1.2e-166	588.6	NA	PE 4	NA	NA	NA	NA	NA	NA	NA	NA
Can1.2ch01g01342.t1	A0A1U8E795	88.6	1.4e-56	221.5	protein ALUMINUM SENSITIVE 3-like isoform X1	PE 4	NA	NA	NA	NA	NA	NA	GO:0016021	integral component of membrane
Can1.2ch01g01344.t1	A0A1U8GII7	100	1.6e-201	704.5	BOI-related E3 ubiquitin-protein ligase 1-like isoform X1	PE 4	NA	NA	NA	NA	GO:0016874	ligase activity	NA	NA
Can1.2ch01g01345.t1	A0A2G3AF97	99.4	2.5e-94	347.4	Reticulon-like protein B22	PE 4	NA	NA	NA	NA	NA	NA	GO:0016021	integral component of membrane
Can1.2ch01g01350.t1	A0A1U8GIY4	100	3.7e-104	380.2	NA	PE 4	NA	NA	NA	NA	NA	NA	NA	NA
Can1.2ch01g01351.t1	A0A1U8GQU2	99.4	0	8593	NA	PE 4	NA	NA	NA	NA	NA	NA	NA	NA
Can1.2ch01g01353.t1	A0A1U8GSR6	99.7	3.9e-181	636.7	NA	PE 4	NA	IEA	GO:0034508	centromere complex assembly	NA	NA	GO:0000776	kinetochore
Can1.2ch01g01357.t1	Q94EU9	94.3	0	1060.4	Beta-amylase	PE 2	3.2.1.2	IEA	GO:0000272	polysaccharide catabolic process	GO:0102229	amylopectin maltohydrolase activity	NA	NA
Can1.2ch01g01358.t1	A0A200QQP4	80.4	5e-114	413.7	Target SNARE coiled-coil domain	PE 4	NA	NA	NA	NA	NA	NA	GO:0016021	integral component of membrane
Can1.2ch01g01359.t1	A0A2G3AFA1	100	1e-231	805.1	Putative receptor-like protein kinase	PE 3	NA	NA	NA	NA	GO:0005524	ATP binding	NA	NA
Can1.2ch01g01360.t1	A0A2G2XLK5	95	0	2053.5	NA	PE 4	NA	NA	NA	NA	GO:0005524	ATP binding	NA	NA
Can1.2ch01g01362.t1	A0A1U8F2T4	99.6	8.5e-147	522.3	NA	PE 4	NA	NA	NA	NA	NA	NA	NA	NA
Can1.2ch01g01363.t1	A0A1U8GSU5	100	3.3e-185	650.2	NA	PE 4	NA	NA	NA	NA	GO:0003677	DNA binding	NA	NA
Can1.2ch01g01364.t1	A0A1U8GSV8	100	1.3e-58	228	NA	PE 4	NA	NA	NA	NA	NA	NA	NA	NA
Can1.2ch01g01365.t1	A0A2G2XL65	99.3	0	1083.6	Phosphoacetylglucosamine mutase	PE 3	5.4.2.3	IEA	GO:0005975	carbohydrate metabolic process	GO:0046872	metal ion binding	GO:0016021	integral component of membrane
Can1.2ch01g01367.t1	A0A2G3DCI7	99.2	5.7e-229	795.8	NA	PE 4	NA	NA	NA	NA	NA	NA	GO:0016021	integral component of membrane
Can1.2ch01g01372.t1	A0A2G2XL91	99	0	1285.4	Putative methyltransferase PMT17	PE 4	NA	NA	NA	NA	GO:0008168	methyltransferase activity	GO:0016021	integral component of membrane
Can1.2ch01g01373.t1	A0A1U8GJB0	98	0	1191.8	two-component response regulator-like APRR2 isoform X1	PE 4	NA	IEA	GO:0000160	phosphorelay signal transduction system	GO:0003677	DNA binding	GO:0005634	nucleus
Can1.2ch01g01376.t1	A0A2G3DCK6	83.1	1.7e-58	228	Peptidylprolyl isomerase	PE 4	5.2.1.8	NA	NA	NA	GO:0003755	peptidyl-prolyl cis-trans isomerase activity	NA	NA
Can1.2ch01g01377.t1	A0A2G3AFG9	100	7.8e-167	589	Tobamovirus multiplication protein 2A	PE 4	NA	NA	NA	NA	NA	NA	GO:0016021	integral component of membrane
Can1.2ch01g01378.t1	A0A2G3AFC3	94.6	4.9e-135	483.4	NA	PE 4	NA	NA	NA	NA	NA	NA	NA	NA
Can1.2ch01g01386.t1	A0A1U8GJ00	100	3e-225	783.5	ribose-phosphate pyrophosphokinase 1-like	PE 3	NA	IEA	GO:0009165	nucleotide biosynthetic process	GO:0000287	magnesium ion binding	NA	NA
Can1.2ch01g01404.t1	A0A2G3DCH6	96	4.9e-36	152.5	NA	PE 4	NA	NA	NA	NA	NA	NA	NA	NA
Can1.2ch01g01405.t1	A0A2G3DCJ2	90.6	6e-36	152.5	NA	PE 4	NA	NA	NA	NA	NA	NA	NA	NA
Can1.2ch01g01406.t1	A0A2G3DCH6	96.3	1.4e-55	218	NA	PE 4	NA	NA	NA	NA	NA	NA	NA	NA
Can1.2ch01g01411.t1	A0A1U8GTA9	100	0	1202.2	Protein NRT1/ PTR FAMILY 7.3	PE 4	NA	NA	NA	NA	GO:0022857	transmembrane transporter activity	GO:0016020	membrane
Can1.2ch01g01412.t1	A0A1U8GRH5	100	0	1129.4	Pyruvate kinase	PE 3	2.7.1.40	NA	NA	NA	GO:0016301	kinase activity	NA	NA
Can1.2ch01g01415.t1	A0A2G3DCI9	99.1	1.6e-51	204.5	NA	PE 4	NA	NA	NA	NA	NA	NA	NA	NA
Can1.2ch01g01421.t1	A0A1U8GJT1	100	0	1198	Protein NRT1/ PTR FAMILY 7.3	PE 4	NA	NA	NA	NA	GO:0022857	transmembrane transporter activity	GO:0016020	membrane
Can1.2ch01g01439.t1	A0A1U8F582	100	1.8e-191	671	Transcription factor MYB12	PE 4	NA	IEA	GO:0007155	cell adhesion	GO:0003677	DNA binding	GO:0005886	plasma membrane
Can1.2ch01g01440.t1	A0A1U8FDI7	100	3.2e-252	873.2	NA	PE 3	NA	NA	NA	NA	GO:0005506	iron ion binding	NA	NA
Can1.2ch01g01443.t1	A0A1U8FDJ7	100	1e-208	728.4	NA	PE 3	NA	NA	NA	NA	GO:0046872	metal ion binding	NA	NA
Can1.2ch01g01444.t1	A0A2G3DCI2	99.3	2.2e-172	607.4	NA	PE 3	NA	NA	NA	NA	GO:0016491	oxidoreductase activity	NA	NA
Can1.2ch01g01445.t1	A0A2G2X0E5	100	2.4e-70	267.3	NADH dehydrogenase [ubiquinone] 1 alpha subcomplex subunit 6	PE 4	NA	NA	NA	NA	NA	NA	NA	NA
Can1.2ch01g01447.t1	A0A1U8FC02	99.4	1.7e-200	701	Sulfotransferase	PE 3	2.8.2.-	NA	NA	NA	GO:0008146	sulfotransferase activity	NA	NA
Can1.2ch01g01448.t1	A0A2G3DCI4	99.6	5e-297	1022.3	NA	PE 3	NA	NA	NA	NA	GO:0004497	monooxygenase activity	NA	NA
Can1.2ch01g01452.t1	A0A2G3DCI3	98	4.5e-173	609.8	NA	PE 4	NA	NA	NA	NA	GO:0016491	oxidoreductase activity	NA	NA
Can1.2ch01g01457.t1	A0A2G3DCN5	99.1	1e-183	645.2	NA	PE 4	NA	NA	NA	NA	GO:0016491	oxidoreductase activity	NA	NA
Can1.2ch01g01459.t1	A0A2G3AFI8	100	9.5e-137	488.8	NA	PE 4	NA	NA	NA	NA	NA	NA	NA	NA
Can1.2ch01g01461.t1	A0A1U8H1E3	99.6	2.9e-286	986.5	beta-amyrin 11-oxidase-like	PE 3	NA	NA	NA	NA	GO:0016705	oxidoreductase activity, acting on paired donors, with incorporation or reduction of molecular oxygen	GO:0016021	integral component of membrane
Can1.2ch01g01462.t1	A0A2G2XL99	99.6	1.6e-139	498	(-)-isopiperitenol/(-)-carveol dehydrogenase, mitochondrial	PE 4	NA	NA	NA	NA	GO:0016491	oxidoreductase activity	NA	NA
Can1.2ch01g01463.t1	A0A345GPE6	93	0	1097	Sterol 24-isomerase	PE 2	NA	NA	NA	NA	GO:0016491	oxidoreductase activity	GO:0016021	integral component of membrane
Can1.2ch01g01465.t1	A0A1U8H153	99.8	7.4e-279	961.8	NA	PE 3	NA	NA	NA	NA	GO:0020037	heme binding	NA	NA
Can1.2ch01g01466.t1	A0A1U8GWT3	99.8	0	1602.8	protein phosphatase 2C 29	PE 4	NA	NA	NA	NA	GO:0004722	protein serine/threonine phosphatase activity	NA	NA
Can1.2ch01g01467.t1	A0A2G2XLM4	99.6	0	1431	Pentatricopeptide repeat-containing protein, chloroplastic	PE 4	NA	NA	NA	NA	NA	NA	NA	NA
Can1.2ch01g01469.t1	Q8LRL4	87.2	2.3e-178	627.5	Nam-like protein 11	PE 2	NA	IEA	GO:0006355	regulation of transcription, DNA-templated	GO:0003677	DNA binding	GO:0005634	nucleus
Can1.2ch01g01471.t1	A0A2G3AFE1	99.8	1.1e-229	798.5	NA	PE 4	NA	NA	NA	NA	NA	NA	NA	NA
Can1.2ch01g01475.t1	A0A1U8GX96	99.7	4.1e-183	643.3	eyes absent homolog 2	PE 4	NA	IEA	GO:0007275	multicellular organism development	GO:0004725	protein tyrosine phosphatase activity	NA	NA
Can1.2ch01g01477.t1	A0A1J6KBT0	95.4	8.8e-71	268.9	Protein lsd1	PE 4	NA	NA	NA	NA	NA	NA	NA	NA
Can1.2ch01g01478.t1	A0A2G2XL94	100	1.2e-107	391.7	Ferredoxin	PE 3	NA	NA	NA	NA	GO:0046872	metal ion binding	GO:0009507	chloroplast
Can1.2ch01g01481.t1	A0A1U8GNG9	96.8	1.6e-82	308.1	NA	PE 4	NA	NA	NA	NA	NA	NA	NA	NA
Can1.2ch01g01484.t1	A0A2G3DCF2	99.1	2.4e-191	670.6	AT-hook motif nuclear-localized protein 10	PE 4	NA	NA	NA	NA	GO:0003680	AT DNA binding	NA	NA
Can1.2ch01g01485.t1	A0A1U8FEF0	100	3.1e-64	246.9	NA	PE 4	NA	NA	NA	NA	NA	NA	NA	NA
Can1.2ch01g01487.t1	A0A1U8FEE0	100	5.7e-176	619.4	AT-hook motif nuclear-localized protein 23-like	PE 4	NA	NA	NA	NA	GO:0003680	AT DNA binding	NA	NA
Can1.2ch01g01488.t1	A0A2G3DCF8	99.2	5.9e-153	542.7	Putative transcriptional regulator RABBIT EARS	PE 4	NA	NA	NA	NA	GO:0003676	nucleic acid binding	NA	NA
Can1.2ch01g01498.t1	A0A2G3DCH5	99.5	8.7e-258	891.7	Acetylornithine deacetylase	PE 4	NA	NA	NA	NA	GO:0016787	hydrolase activity	NA	NA
Can1.2ch01g01499.t1	A0A2G3DCI0	80.1	4e-151	537	NA	PE 4	NA	NA	NA	NA	GO:0016491	oxidoreductase activity	NA	NA
Can1.2ch01g01500.t1	M1BH64	80.5	3.9e-99	363.6	Abscisic acid receptor PYL1	PE 2	NA	NA	NA	NA	NA	NA	NA	NA
Can1.2ch01g01512.t1	A0A2G2XLD5	99	3.4e-254	879.8	NA	PE 4	NA	NA	NA	NA	NA	NA	NA	NA
Can1.2ch01g01517.t1	A0A1U8GT23	100	1.7e-61	237.7	NA	PE 4	NA	NA	NA	NA	NA	NA	NA	NA
Can1.2ch01g01537.t1	A0A2G3AFG6	97.7	1.5e-140	501.5	Aquaporin TIP1-3	PE 3	NA	NA	NA	NA	GO:0015267	channel activity	GO:0016021	integral component of membrane
Can1.2ch01g01538.t1	A0A2G3AFG6	97.7	1.5e-140	501.5	Aquaporin TIP1-3	PE 3	NA	NA	NA	NA	GO:0015267	channel activity	GO:0016021	integral component of membrane
Can1.2ch01g01539.t1	A0A2G3AFG6	97.7	1.5e-140	501.5	Aquaporin TIP1-3	PE 3	NA	NA	NA	NA	GO:0015267	channel activity	GO:0016021	integral component of membrane
Can1.2ch01g01542.t1	A0A1U8F4B2	100	1.2e-73	278.5	aquaporin TIP1-3-like	PE 3	NA	NA	NA	NA	GO:0015267	channel activity	GO:0016021	integral component of membrane
Can1.2ch01g01547.t1	A0A2G2XLB2	91.4	1.2e-67	258.5	Aquaporin TIP1-3	PE 3	NA	NA	NA	NA	GO:0015267	channel activity	GO:0016021	integral component of membrane
Can1.2ch01g01548.t1	A0A2G2XLD0	94.4	5.4e-92	339.7	Aquaporin TIP1-3	PE 3	NA	NA	NA	NA	GO:0015267	channel activity	GO:0016021	integral component of membrane
Can1.2ch01g01549.t1	Q700C0	83.7	0	1129.8	MYC transcription factor (Fragment)	PE 2	NA	NA	NA	NA	GO:0046983	protein dimerization activity	NA	NA
Can1.2ch01g01550.t1	A0A1U8H6D4	94.1	4.3e-145	516.9	sentrin-specific protease 1-like	PE 4	NA	NA	NA	NA	GO:0008234	cysteine-type peptidase activity	NA	NA
Can1.2ch01g01557.t1	A0A2G2XLA6	99.5	8.7e-228	792	Putative ADP-ribosylation factor GTPase-activating protein AGD8	PE 4	NA	NA	NA	NA	GO:0005096	GTPase activator activity	NA	NA
Can1.2ch01g01558.t1	A0A1U8GW58	99.7	0	1420.2	ubiquitin carboxyl-terminal hydrolase 20-like	PE 3	NA	IEA	GO:0006511	ubiquitin-dependent protein catabolic process	GO:0036459	thiol-dependent ubiquitinyl hydrolase activity	NA	NA
Can1.2ch01g01561.t1	A0A1U8F459	100	4.9e-129	463	glycine-rich cell wall structural protein 1.0-like	PE 4	NA	NA	NA	NA	NA	NA	NA	NA
Can1.2ch01g01565.t1	A0A1U8GP40	98.3	2.7e-181	637.1	glycine-rich cell wall structural protein 1.8-like	PE 4	NA	NA	NA	NA	NA	NA	NA	NA
Can1.2ch01g01568.t1	A0A2G3AFH2	100	1.7e-98	361.3	NA	PE 4	NA	NA	NA	NA	GO:0005524	ATP binding	NA	NA
Can1.2ch01g01569.t1	A0A2G3AFI1	100	1.5e-173	611.3	UDP-glycosyltransferase 89B2-like	PE 4	NA	NA	NA	NA	GO:0016740	transferase activity	NA	NA
Can1.2ch01g01573.t1	A0A2G2XLC0	90.4	5.8e-56	219.5	Succinate dehydrogenase [ubiquinone] iron-sulfur subunit, mitochondrial	PE 3	1.3.5.1	IEA	GO:0006099	tricarboxylic acid cycle	GO:0051538	3 iron, 4 sulfur cluster binding	GO:0005743	mitochondrial inner membrane
Can1.2ch01g01574.t1	A0A2G3DCQ4	99.4	2.6e-184	647.1	Succinate dehydrogenase [ubiquinone] iron-sulfur subunit, mitochondrial	PE 3	1.3.5.1	IEA	GO:0006099	tricarboxylic acid cycle	GO:0051539	4 iron, 4 sulfur cluster binding	GO:0005743	mitochondrial inner membrane
Can1.2ch01g01577.t1	A0A1U8F438	100	1.9e-137	491.1	NA	PE 4	NA	NA	NA	NA	NA	NA	NA	NA
Can1.2ch01g01586.t1	A0A2G3AFH8	99.6	3.1e-135	483.8	NA	PE 4	NA	NA	NA	NA	NA	NA	NA	NA
Can1.2ch01g01592.t1	A0A2G2XLK4	99.6	2.6e-159	563.9	Protein TORNADO 2	PE 3	NA	NA	NA	NA	NA	NA	GO:0016021	integral component of membrane
Can1.2ch01g01593.t1	A0A1U8GNW2	98.9	4.6e-159	563.1	28 kDa ribonucleoprotein, chloroplastic	PE 4	NA	NA	NA	NA	GO:0003723	RNA binding	NA	NA
Can1.2ch01g01594.t1	A0A1U8FEK4	99.7	4.7e-203	709.5	RING-H2 finger protein ATL52	PE 4	NA	NA	NA	NA	NA	NA	GO:0016021	integral component of membrane
Can1.2ch01g01600.t1	A0A1U8GNV2	99.7	5.9e-193	676	transcription factor bHLH71-like	PE 4	NA	NA	NA	NA	GO:0046983	protein dimerization activity	NA	NA
Can1.2ch01g01602.t1	A0A2G3AFN8	89.6	4.4e-58	226.5	NA	PE 4	NA	NA	NA	NA	NA	NA	NA	NA
Can1.2ch01g01603.t1	A0A2G3DCG2	81.8	9.3e-139	495.7	NA	PE 4	NA	NA	NA	NA	NA	NA	NA	NA
Can1.2ch01g01606.t1	A0A1U8FD00	99.7	7.9e-181	635.6	RING-H2 finger protein ATL29	PE 4	NA	NA	NA	NA	NA	NA	GO:0016021	integral component of membrane
Can1.2ch01g01608.t1	A0A2G2XLH5	98.8	2.9e-186	653.7	NA	PE 4	NA	NA	NA	NA	GO:0050662	coenzyme binding	NA	NA
Can1.2ch01g01610.t1	A0A0V0HYU4	80.4	3.2e-99	364	Putative thymic stromal cotransporter-like	PE 4	NA	IEA	GO:0070072	vacuolar proton-transporting V-type ATPase complex assembly	NA	NA	GO:0016021	integral component of membrane
Can1.2ch01g01611.t1	A0A1U8GNS5	100	4.2e-160	566.6	NA	PE 4	NA	NA	NA	NA	NA	NA	NA	NA
Can1.2ch01g01612.t1	A0A2G2XLI3	98.1	2.2e-121	437.6	NA	PE 4	NA	NA	NA	NA	NA	NA	NA	NA
Can1.2ch01g01615.t1	A0A2G3AFJ6	99.7	0	2364	ABC transporter B family member 19	PE 4	NA	NA	NA	NA	GO:0005524	ATP binding	GO:0016021	integral component of membrane
Can1.2ch01g01617.t1	A0A2G3AFJ7	100	1.4e-182	641.3	transcription factor MYB39-like	PE 4	NA	NA	NA	NA	GO:0003677	DNA binding	GO:0005634	nucleus
Can1.2ch01g01620.t1	A0A2G3AFJ5	99.3	3.5e-173	610.1	Transcription factor MYB39	PE 4	NA	NA	NA	NA	GO:0003677	DNA binding	GO:0005634	nucleus
Can1.2ch01g01621.t1	A0A1U8GNM7	100	4.3e-211	736.5	Inositol-tetrakisphosphate 1-kinase	PE 3	2.7.1.134	IEA	GO:0032957	inositol trisphosphate metabolic process	GO:0052725	inositol-1,3,4-trisphosphate 6-kinase activity	NA	NA
Can1.2ch01g01627.t1	A0A1U8GVN4	100	0	1461	pentatricopeptide repeat-containing protein At5g64320, mitochondrial-like	PE 4	NA	NA	NA	NA	NA	NA	NA	NA
Can1.2ch01g01628.t1	A0A1U8H0T9	99.4	5.8e-99	362.8	NA	PE 4	NA	NA	NA	NA	NA	NA	NA	NA
Can1.2ch01g01630.t1	A0A2G2XLH3	99.3	4e-152	540	NA	PE 4	NA	NA	NA	NA	NA	NA	GO:0016021	integral component of membrane
Can1.2ch01g01631.t1	A0A1U8GNJ8	99.8	0	1141.3	RNA-binding protein 34	PE 4	NA	NA	NA	NA	GO:0003723	RNA binding	NA	NA
Can1.2ch01g01632.t1	A0A2G2XLF7	96.1	0	1378.6	Alpha,alpha-trehalose-phosphate synthase [UDP-forming] 6	PE 4	NA	IEA	GO:0005992	trehalose biosynthetic process	GO:0003824	catalytic activity	NA	NA
Can1.2ch01g01637.t1	A0A2G3AFK6	99.8	6.9e-255	882.1	NA	PE 3	NA	NA	NA	NA	GO:0004190	aspartic-type endopeptidase activity	NA	NA
Can1.2ch01g01641.t1	A0A2G3DCB3	97.9	1.3e-75	285	NA	PE 3	NA	NA	NA	NA	GO:0004190	aspartic-type endopeptidase activity	NA	NA
Can1.2ch01g01643.t1	A0A1U8FJR9	99.5	2.6e-122	440.7	mitogen-activated protein kinase kinase kinase NPK1-like	PE 4	NA	NA	NA	NA	GO:0005524	ATP binding	NA	NA
Can1.2ch01g01646.t1	A0A2G3AFK1	98.1	4e-118	426.8	NA	PE 4	NA	NA	NA	NA	GO:0005524	ATP binding	NA	NA
Can1.2ch01g01659.t1	A0A2G3DCB7	94.2	8.2e-60	232.3	Ribosomal protein S12, mitochondrial	PE 4	NA	IEA	GO:0006412	translation	GO:0003735	structural constituent of ribosome	GO:0015935	small ribosomal subunit
Can1.2ch01g01661.t1	A0A1U8FMR6	99.6	3.3e-157	557	NA	PE 4	NA	NA	NA	NA	GO:0004672	protein kinase activity	NA	NA
Can1.2ch01g01665.t1	A0A1U8FMR6	100	9.7e-119	428.7	NA	PE 4	NA	NA	NA	NA	GO:0004672	protein kinase activity	GO:0016021	integral component of membrane
Can1.2ch01g01675.t1	A0A1U8FMR6	98.7	1.8e-177	624.4	NA	PE 4	NA	NA	NA	NA	GO:0004672	protein kinase activity	GO:0016021	integral component of membrane
Can1.2ch01g01678.t1	F6HT64	86.8	5.5e-147	523.1	NA	PE 4	NA	IBA	GO:0000077	DNA damage checkpoint	NA	NA	GO:0030896	checkpoint clamp complex
Can1.2ch01g01679.t1	A0A1U8FEZ1	100	1.1e-290	1001.1	heat shock factor protein HSF8-like	PE 3	NA	NA	NA	NA	GO:0043565	sequence-specific DNA binding	GO:0005634	nucleus
Can1.2ch01g01681.t1	A0A2G3DCU2	99	5.6e-246	852.4	NA	PE 4	NA	IEA	GO:0006355	regulation of transcription, DNA-templated	GO:0003677	DNA binding	GO:0005634	nucleus
Can1.2ch01g01682.t1	A0A1U8FEY6	100	5.3e-157	556.2	mitogen-activated protein kinase kinase kinase 2-like	PE 4	NA	NA	NA	NA	GO:0005524	ATP binding	NA	NA
Can1.2ch01g01683.t1	A0A1U8F6L2	100	3.4e-57	223.4	NA	PE 4	NA	IEA	GO:0046621	negative regulation of organ growth	GO:0010997	anaphase-promoting complex binding	NA	NA
Can1.2ch01g01691.t1	Q3HRZ4	96.7	1.2e-140	501.9	Syntaxin-like protein	PE 2	NA	IEA	GO:0016192	vesicle-mediated transport	GO:0005484	SNAP receptor activity	GO:0016021	integral component of membrane
Can1.2ch01g01692.t1	A0A2G3AFN3	99	4.8e-53	209.5	NA	PE 4	NA	IEA	GO:0006412	translation	GO:0003735	structural constituent of ribosome	GO:0005840	ribosome
Can1.2ch01g01693.t1	A0A1U8FBL9	100	2.3e-150	534.3	binding partner of ACD11 1-like	PE 4	NA	NA	NA	NA	GO:0003723	RNA binding	NA	NA
Can1.2ch01g01694.t1	A0A2G3DCS6	99.4	5.6e-82	306.2	NA	PE 4	NA	NA	NA	NA	NA	NA	GO:0016021	integral component of membrane
Can1.2ch01g01699.t1	A0A1U8FD83	100	8.5e-112	405.6	NA	PE 4	NA	NA	NA	NA	NA	NA	NA	NA
Can1.2ch01g01700.t1	A0A2G3AFM8	100	5.9e-184	646	mitogen-activated protein kinase kinase kinase 2-like	PE 4	NA	NA	NA	NA	GO:0004672	protein kinase activity	NA	NA
Can1.2ch01g01701.t1	A0A1U8FDA7	100	1.1e-85	318.5	probable calcium-binding protein CML18	PE 4	NA	NA	NA	NA	GO:0005509	calcium ion binding	NA	NA
Can1.2ch01g01703.t1	Q7XYH5	99.6	1.3e-264	914.4	Glycerol-3-phosphate acyltransferase, chloroplastic	PE 2	2.3.1.15	IEA	GO:0016024	CDP-diacylglycerol biosynthetic process	GO:0004366	glycerol-3-phosphate O-acyltransferase activity	GO:0009570	chloroplast stroma
Can1.2ch01g01704.t1	Q84L93	96.6	7.9e-57	222.2	Dolichyl-diphosphooligosaccharide--protein glycosyltransferase subunit DAD1	PE 2	NA	IEA	GO:0006486	protein glycosylation	GO:0004579	dolichyl-diphosphooligosaccharide-protein glycotransferase activity	GO:0008250	oligosaccharyltransferase complex
Can1.2ch01g01705.t1	A0A1U8GWX0	99	5.3e-169	596.3	NA	PE 4	NA	NA	NA	NA	NA	NA	NA	NA
Can1.2ch01g01708.t1	A0A1U8GPP3	99.8	0	1171	NA	PE 4	NA	NA	NA	NA	GO:0003950	NAD+ ADP-ribosyltransferase activity	NA	NA
Can1.2ch01g01709.t1	A0A1U8GPM0	100	1e-217	758.4	Putative inactive shikimate kinase like 2, chloroplastic	PE 4	NA	NA	NA	NA	GO:0016301	kinase activity	NA	NA
Can1.2ch01g01711.t1	A0A1U8GYH0	100	1.6e-167	591.3	probable transcription factor KAN2	PE 4	NA	NA	NA	NA	GO:0003677	DNA binding	GO:0005634	nucleus
Can1.2ch01g01712.t1	A0A1U8FD97	99.3	9.9e-84	312	NA	PE 4	NA	NA	NA	NA	NA	NA	NA	NA
Can1.2ch01g01715.t1	A0A1U8GWL4	100	0	1737.2	lysine-specific demethylase JMJ706-like	PE 4	NA	NA	NA	NA	GO:0008168	methyltransferase activity	GO:0005634	nucleus
Can1.2ch01g01717.t1	A0A2G3BQZ0	83.6	1.7e-88	328.2	NA	PE 4	NA	NA	NA	NA	GO:0008234	cysteine-type peptidase activity	NA	NA
Can1.2ch01g01718.t1	A0A2G3DI61	87.4	1.8e-81	304.7	NA	PE 4	NA	NA	NA	NA	GO:0008234	cysteine-type peptidase activity	NA	NA
Can1.2ch01g01722.t1	A0A1U8GWF2	99.6	0	1067	cytokinin dehydrogenase 7 isoform X1	PE 4	NA	IEA	GO:0009690	cytokinin metabolic process	GO:0071949	FAD binding	NA	NA
Can1.2ch01g01723.t1	A0A2G3AFP6	84.8	6.2e-189	662.9	NA	PE 4	NA	NA	NA	NA	NA	NA	NA	NA
Can1.2ch01g01724.t1	A0A2G3AFP3	98.3	9.8e-232	805.1	AP2-like ethylene-responsive transcription factor BBM2	PE 4	NA	NA	NA	NA	GO:0003700	DNA-binding transcription factor activity	GO:0005634	nucleus
Can1.2ch01g01725.t1	A0A1U8GPM2	100	1.3e-164	581.6	NA	PE 4	NA	NA	NA	NA	NA	NA	NA	NA
Can1.2ch01g01726.t1	A0A2G3AFU7	100	0	1676.8	Homeobox-leucine zipper protein ROC3	PE 4	NA	IEA	GO:0006355	regulation of transcription, DNA-templated	GO:0008289	lipid binding	GO:0005634	nucleus
Can1.2ch01g01730.t1	M0ZQY1	93.6	2.3e-167	590.9	NA	PE 3	NA	IEA	GO:0010189	vitamin E biosynthetic process	GO:0008168	methyltransferase activity	NA	NA
Can1.2ch01g01731.t1	A0A2G3AFS5	97.1	2.5e-76	287.3	NA	PE 4	NA	NA	NA	NA	GO:0008483	transaminase activity	NA	NA
Can1.2ch01g01739.t1	A0A2G3AFP1	99.8	0	1131.3	Protein disulfide-isomerase	PE 3	5.3.4.1	IEA	GO:0045454	cell redox homeostasis	GO:0003756	protein disulfide isomerase activity	GO:0005623	cell
Can1.2ch01g01747.t1	A0A2G3DCP8	99.7	5.2e-176	619.8	NA	PE 4	NA	NA	NA	NA	GO:0016787	hydrolase activity	NA	NA
Can1.2ch01g01752.t1	A0A1U8GRU3	99.8	0	2338.9	cellulose synthase-like protein D3	PE 3	NA	IEA	GO:0030244	cellulose biosynthetic process	GO:0016760	cellulose synthase (UDP-forming) activity	GO:0016021	integral component of membrane
Can1.2ch01g01753.t1	A0A2G3AFQ3	100	2.6e-222	773.9	Putative xyloglucan endotransglucosylase/hydrolase protein 27	PE 4	NA	IEA	GO:0006073	cellular glucan metabolic process	GO:0004553	hydrolase activity, hydrolyzing O-glycosyl compounds	GO:0005618	cell wall
Can1.2ch01g01755.t1	A0A1U8GJQ7	99.8	6e-229	795.8	NA	PE 4	NA	NA	NA	NA	NA	NA	NA	NA
Can1.2ch01g01760.t1	A0A1U8GJQ5	99.8	1.3e-236	821.2	NA	PE 4	NA	NA	NA	NA	GO:0003700	DNA-binding transcription factor activity	NA	NA
Can1.2ch01g01764.t1	A0A1U8GJS8	100	1.6e-84	314.7	protein AE7	PE 4	NA	IEA	GO:0106035	protein maturation by [4Fe-4S] cluster transfer	NA	NA	NA	NA
Can1.2ch01g01766.t1	A0A2G2XLX3	100	2e-99	364.4	Vacuolar protein sorting-associated protein 25	PE 4	NA	IEA	GO:0071985	multivesicular body sorting pathway	NA	NA	GO:0000814	ESCRT II complex
Can1.2ch01g01767.t1	A0A2G3AFV8	100	1.2e-56	221.5	NA	PE 4	NA	NA	NA	NA	GO:0004672	protein kinase activity	NA	NA
Can1.2ch01g01768.t1	M1AJG6	94.9	4.3e-277	956.1	NA	PE 4	NA	IEA	GO:0019287	isopentenyl diphosphate biosynthetic process, mevalonate pathway	GO:0004631	phosphomevalonate kinase activity	GO:0005777	peroxisome
Can1.2ch01g01769.t1	A0A2G3AFR2	100	0	1240.3	pentatricopeptide repeat-containing protein At1g31920	PE 4	NA	NA	NA	NA	GO:0008270	zinc ion binding	NA	NA
Can1.2ch01g01772.t1	A0A2G3DCP0	99.6	0	1729.5	Extra-large guanine nucleotide-binding protein 3	PE 4	NA	IEA	GO:0007186	G protein-coupled receptor signaling pathway	GO:0031683	G-protein beta/gamma-subunit complex binding	NA	NA
Can1.2ch01g01773.t1	A0A1U8GJY4	100	4.1e-79	296.6	NA	PE 4	NA	NA	NA	NA	NA	NA	NA	NA
Can1.2ch01g01775.t1	A0A1U8GK03	100	0	1388.2	NA	PE 4	NA	NA	NA	NA	NA	NA	NA	NA
Can1.2ch01g01777.t1	A0A1U8GK08	99.8	0	1146	DEAD-box ATP-dependent RNA helicase 5	PE 3	NA	NA	NA	NA	GO:0003676	nucleic acid binding	NA	NA
Can1.2ch01g01782.t1	A0A1U8GUC4	100	2.2e-158	560.8	Secretory carrier-associated membrane protein	PE 3	NA	IEA	GO:0015031	protein transport	NA	NA	GO:0005886	plasma membrane
Can1.2ch01g01783.t1	A0A2G2XMA2	100	7.1e-238	825.5	Phosphoribulokinase	PE 3	2.7.1.19	IEA	GO:0005975	carbohydrate metabolic process	GO:0005524	ATP binding	NA	NA
Can1.2ch01g01784.t1	H1ZN90	82.2	1.1e-99	365.5	GAGA-binding transcriptional activator	PE 2	NA	IBA	GO:0009723	response to ethylene	GO:0003700	DNA-binding transcription factor activity	GO:0005634	nucleus
Can1.2ch01g01788.t1	A0A2G3DBK9	88.2	1.2e-81	305.1	NA	PE 3	NA	NA	NA	NA	GO:0004497	monooxygenase activity	NA	NA
Can1.2ch01g01791.t1	A0A1U8FC70	100	2.9e-283	976.5	premnaspirodiene oxygenase-like	PE 3	NA	NA	NA	NA	GO:0005506	iron ion binding	GO:0016021	integral component of membrane
Can1.2ch01g01793.t1	A0A2G3DBL6	99.5	2.8e-227	790.4	Plastidal glycolate/glycerate translocator 1, chloroplastic	PE 4	NA	IEA	GO:0006164	purine nucleotide biosynthetic process	GO:0004019	adenylosuccinate synthase activity	GO:0016021	integral component of membrane
Can1.2ch01g01795.t1	A0A1U8GK96	100	0	1144	4-coumarate--CoA ligase-like 3	PE 4	NA	NA	NA	NA	GO:0016874	ligase activity	GO:0016021	integral component of membrane
Can1.2ch01g01800.t1	A0A1U8GKK5	100	0	1642.9	CSC1-like protein	PE 4	NA	NA	NA	NA	NA	NA	GO:0016020	membrane
Can1.2ch01g01804.t1	A0A1U8GK83	100	0	1422.1	G-type lectin S-receptor-like serine/threonine-protein kinase CES101	PE 4	NA	NA	NA	NA	GO:0004674	protein serine/threonine kinase activity	GO:0016021	integral component of membrane
Can1.2ch01g01805.t1	A0A1U8GK83	99.6	0	1570.1	G-type lectin S-receptor-like serine/threonine-protein kinase CES101	PE 4	NA	NA	NA	NA	GO:0004674	protein serine/threonine kinase activity	GO:0016021	integral component of membrane
Can1.2ch01g01807.t1	A0A1U8F356	99.8	0	1122.8	NA	PE 4	NA	NA	NA	NA	NA	NA	GO:0016021	integral component of membrane
Can1.2ch01g01809.t1	A0A1U8GKI7	99.7	0	2285	protein TPR2-like isoform X1	PE 4	NA	IEA	GO:0006355	regulation of transcription, DNA-templated	NA	NA	NA	NA
Can1.2ch01g01810.t1	A0A1U8GSB5	100	1.7e-267	924.1	NA	PE 4	NA	NA	NA	NA	NA	NA	NA	NA
Can1.2ch01g01811.t1	A0A2G2XMA6	99.3	2.8e-245	850.1	NA	PE 4	NA	NA	NA	NA	NA	NA	NA	NA
Can1.2ch01g01813.t1	A0A2G3DCV2	100	1.1e-177	625.2	Bifunctional pinoresinol-lariciresinol reductase	PE 4	NA	NA	NA	NA	NA	NA	NA	NA
Can1.2ch01g01818.t1	A0A1U8F5F6	100	1.8e-266	920.6	UPF0481 protein At3g47200-like	PE 4	NA	NA	NA	NA	NA	NA	GO:0016021	integral component of membrane
Can1.2ch01g01823.t1	A0A2G2XME7	99	4.5e-176	619.8	NA	PE 4	NA	NA	NA	NA	NA	NA	NA	NA
Can1.2ch01g01824.t1	Q7XA40	85.4	3e-237	823.9	Putative disease resistance protein RGA3	PE 2	NA	IEA	GO:0006952	defense response	GO:0043531	ADP binding	NA	NA
Can1.2ch01g01827.t1	C9DID7	98.5	2.3e-71	270.8	Blight resistance protein RGA1	PE 3	NA	NA	NA	NA	GO:0043531	ADP binding	NA	NA
Can1.2ch01g01834.t1	K7QJP7	99.3	1.8e-74	281.2	Blight resistance protein RGA5	PE 2	NA	NA	NA	NA	GO:0043531	ADP binding	NA	NA
Can1.2ch01g01835.t1	A0A2G3AFY9	91.5	1.7e-214	748	Putative disease resistance protein RGA3	PE 3	NA	NA	NA	NA	GO:0043531	ADP binding	NA	NA
Can1.2ch01g01839.t1	A0A1U8GKT9	100	1.2e-157	558.5	NA	PE 4	NA	NA	NA	NA	NA	NA	GO:0016021	integral component of membrane
Can1.2ch01g01840.t1	A0A0V0HR90	99.5	1.8e-123	444.5	Putative MOB kinase activator-like 1-like	PE 4	NA	NA	NA	NA	GO:0016301	kinase activity	NA	NA
Can1.2ch01g01847.t1	A0A2G3DD36	99.7	3.4e-188	660.2	Growth-regulating factor 5	PE 4	NA	IEA	GO:0032502	developmental process	GO:0005524	ATP binding	GO:0005634	nucleus
Can1.2ch01g01848.t1	A0A1U8GKK9	100	0	2486.8	DNA-directed RNA polymerase subunit beta	PE 3	2.7.7.6	IEA	GO:0006351	transcription, DNA-templated	GO:0003677	DNA binding	NA	NA
Can1.2ch01g01849.t1	Q7XA24	88.9	2.2e-88	327.8	Putative kinesin-like protein, identical	PE 4	NA	NA	NA	NA	NA	NA	NA	NA
Can1.2ch01g01850.t1	A0A1U8GKL1	99.4	6.2e-183	642.9	Protein BREVIS RADIX	PE 4	NA	NA	NA	NA	NA	NA	NA	NA
Can1.2ch01g01851.t1	A0A2G2XMQ4	99.3	1.3e-175	618.2	NA	PE 4	NA	NA	NA	NA	GO:0061630	ubiquitin protein ligase activity	NA	NA
Can1.2ch01g01859.t1	A0A1U8GKS1	99.1	2.5e-268	926.8	cyclin-dependent kinase F-4 isoform X1	PE 3	NA	NA	NA	NA	GO:0004674	protein serine/threonine kinase activity	NA	NA
Can1.2ch01g01862.t1	A0A2G2XX42	100	2.8e-80	300.4	heavy metal-associated isoprenylated plant protein 22-like	PE 4	NA	IEA	GO:0030001	metal ion transport	GO:0046872	metal ion binding	NA	NA
Can1.2ch01g01863.t1	A0A2G2XX45	100	2.6e-150	533.9	Putative methyltransferase PMT21	PE 4	NA	NA	NA	NA	GO:0008168	methyltransferase activity	GO:0016021	integral component of membrane
Can1.2ch01g01864.t1	A0A1U8F5K6	100	8e-86	318.9	NA	PE 4	NA	NA	NA	NA	NA	NA	NA	NA
Can1.2ch01g01866.t1	A0A2G2XX47	100	1.4e-211	738	NA	PE 4	NA	NA	NA	NA	NA	NA	GO:0016021	integral component of membrane
Can1.2ch01g01867.t1	A0A1U8GIU0	100	3.7e-71	270	NA	PE 4	NA	NA	NA	NA	GO:0003677	DNA binding	GO:0005634	nucleus
Can1.2ch01g01869.t1	A0A2G2XX90	88.6	1.2e-208	728.4	NA	PE 4	NA	NA	NA	NA	GO:0003677	DNA binding	GO:0005634	nucleus
Can1.2ch01g01873.t1	A0A1U8GWM3	100	1.5e-87	324.7	50S ribosomal protein L24	PE 3	NA	IEA	GO:0006412	translation	GO:0003735	structural constituent of ribosome	GO:0005840	ribosome
Can1.2ch01g01874.t1	A0A1U8GMS8	100	0	1784.2	Replication protein A subunit	PE 3	NA	IEA	GO:0006281	DNA repair	GO:0008270	zinc ion binding	GO:0005634	nucleus
Can1.2ch01g01875.t1	A0A1U8GMT8	100	8.9e-100	365.5	probable inactive receptor kinase At1g27190	PE 4	NA	NA	NA	NA	GO:0004672	protein kinase activity	NA	NA
Can1.2ch01g01877.t1	A0A2G2XX56	97.1	0	1240.7	RNA-dependent RNA polymerase	PE 3	2.7.7.48	IEA	GO:0000398	mRNA splicing, via spliceosome	GO:0003723	RNA binding	GO:0005681	spliceosomal complex
Can1.2ch01g01878.t1	A0A2G2XMD4	98.4	0	1105.1	Putative acyl-activating enzyme 2	PE 4	NA	NA	NA	NA	GO:0003824	catalytic activity	NA	NA
Can1.2ch01g01879.t1	A0A2G3DCW1	99.3	1.7e-164	581.3	NA	PE 4	NA	NA	NA	NA	NA	NA	GO:0009507	chloroplast
Can1.2ch01g01882.t1	A0A2G3AFW3	100	2.1e-62	240.7	Zinc finger protein 2	PE 4	NA	NA	NA	NA	GO:0003676	nucleic acid binding	NA	NA
Can1.2ch01g01883.t1	A0A1U8GN60	100	0	1117.1	Acetate/butyrate--CoA ligase AAE7, peroxisomal	PE 4	NA	NA	NA	NA	GO:0016874	ligase activity	NA	NA
Can1.2ch01g01884.t1	A0A2G3AG16	100	0	1171	NA	PE 4	NA	NA	NA	NA	NA	NA	NA	NA
Can1.2ch01g01887.t1	A0A1U8GX15	100	1.4e-171	604.7	NA	PE 4	NA	NA	NA	NA	NA	NA	GO:0016021	integral component of membrane
Can1.2ch01g01900.t1	A0A2G3AFV9	96.6	7.8e-290	998.4	NA	PE 4	NA	NA	NA	NA	GO:0005524	ATP binding	NA	NA
Can1.2ch01g01902.t1	A0A2G3AFV0	100	4.7e-53	209.5	NA	PE 4	NA	NA	NA	NA	GO:0004672	protein kinase activity	NA	NA
Can1.2ch01g01905.t1	A0A1U8GVC2	99.2	6.9e-294	1011.9	NA	PE 4	NA	IEA	GO:0036377	arbuscular mycorrhizal association	GO:0043565	sequence-specific DNA binding	GO:0005634	nucleus
Can1.2ch01g01906.t1	A0A1U8GNJ6	99.6	4.9e-139	496.5	ATP-dependent Clp protease proteolytic subunit	PE 3	NA	NA	NA	NA	GO:0004252	serine-type endopeptidase activity	NA	NA
Can1.2ch01g01907.t1	A0A2G3AFW5	99.1	5.1e-64	246.1	NA	PE 4	NA	NA	NA	NA	GO:0003677	DNA binding	NA	NA
Can1.2ch01g01914.t1	A0A2G2XLU4	96.8	1.2e-87	325.1	NA	PE 4	NA	NA	NA	NA	NA	NA	GO:0016021	integral component of membrane
Can1.2ch01g01924.t1	A0A1U8FD29	100	8e-101	369	probable ribosomal protein S11, mitochondrial	PE 3	NA	IEA	GO:0006412	translation	GO:0003735	structural constituent of ribosome	GO:0005840	ribosome
Can1.2ch01g01931.t1	A0A2G3DD42	99.6	1.8e-161	571.2	NA	PE 4	NA	NA	NA	NA	NA	NA	NA	NA
Can1.2ch01g01932.t1	A0A1U8FN25	99.8	1.5e-280	967.6	probable polyamine transporter At1g31830 isoform X2	PE 4	NA	NA	NA	NA	GO:0022857	transmembrane transporter activity	GO:0016021	integral component of membrane
Can1.2ch01g01939.t1	A0A2G2XLT4	99	9.1e-104	379	60S ribosomal protein L13	PE 3	NA	IEA	GO:0006412	translation	GO:0003735	structural constituent of ribosome	GO:0005840	ribosome
Can1.2ch01g01946.t1	A0A2G3AG28	100	1.2e-243	844.7	NA	PE 4	NA	NA	NA	NA	NA	NA	NA	NA
Can1.2ch01g01950.t1	A0A1U8GMD7	94.9	0	2539.6	Formin-like protein	PE 3	NA	NA	NA	NA	NA	NA	NA	NA
Can1.2ch01g01952.t1	A0A2G3AG30	94.9	2.3e-231	803.9	NA	PE 4	NA	NA	NA	NA	NA	NA	GO:0016021	integral component of membrane
Can1.2ch01g01953.t1	A0A2G3AFY6	100	1.8e-70	267.7	NA	PE 4	NA	NA	NA	NA	GO:0005524	ATP binding	NA	NA
Can1.2ch01g01954.t1	A0A2G3DD30	93.3	5.2e-153	543.1	NA	PE 4	NA	NA	NA	NA	GO:0004672	protein kinase activity	NA	NA
Can1.2ch01g01955.t1	A0A2G3DD19	94	1.2e-73	278.5	NA	PE 4	NA	NA	NA	NA	GO:0005524	ATP binding	NA	NA
Can1.2ch01g01962.t1	A0A1U8GQY5	98.5	0	1026.2	probable LRR receptor-like serine/threonine-protein kinase At3g47570	PE 3	NA	NA	NA	NA	GO:0004672	protein kinase activity	GO:0016021	integral component of membrane
Can1.2ch01g01966.t1	A0A1U8GMH1	100	0	1416.4	urea-proton symporter DUR3	PE 3	NA	NA	NA	NA	GO:0015204	urea transmembrane transporter activity	GO:0016021	integral component of membrane
Can1.2ch01g01970.t1	A0A2G3AG13	87	2.6e-182	640.6	Ubiquinol oxidase	PE 3	1.10.3.11	NA	NA	NA	GO:0102721	ubiquinol:oxygen oxidoreductase activity	GO:0016021	integral component of membrane
Can1.2ch01g01971.t1	A0A1U8GUM0	100	0	2061.6	alpha-glucosidase 2 isoform X2	PE 3	NA	IEA	GO:0005975	carbohydrate metabolic process	GO:0030246	carbohydrate binding	NA	NA
Can1.2ch01g01972.t1	A0A1U8FE71	99.6	5e-275	949.1	NA	PE 4	NA	NA	NA	NA	GO:0046983	protein dimerization activity	NA	NA
Can1.2ch01g01984.t1	A0A1U8GWJ8	100	1.3e-227	791.6	NA	PE 4	NA	NA	NA	NA	NA	NA	NA	NA
Can1.2ch01g01985.t1	A0A2G3AFZ8	99.3	0	1488.4	NA	PE 4	NA	NA	NA	NA	GO:0003714	transcription corepressor activity	NA	NA
Can1.2ch01g01989.t1	A0A2G3AG25	99.7	2.9e-217	756.9	WAT1-related protein	PE 3	NA	NA	NA	NA	GO:0022857	transmembrane transporter activity	GO:0016021	integral component of membrane
Can1.2ch01g01990.t1	A0A2G3DD13	95.4	8.3e-104	379	Zeaxanthin 7,8(7,8)-cleavage dioxygenase, chromoplast	PE 3	NA	NA	NA	NA	GO:0016702	oxidoreductase activity, acting on single donors with incorporation of molecular oxygen, incorporation of two atoms of oxygen	NA	NA
Can1.2ch01g01991.t1	A0A0A7DVN2	82.1	3.8e-48	193.4	Carotenoid cleavage dioxygenase 4	PE 2	NA	NA	NA	NA	GO:0046872	metal ion binding	NA	NA
Can1.2ch01g01992.t1	A0A2Z5VA90	85.2	0	1058.5	Carotenoid cleavage dioxygenase 4a	PE 2	NA	NA	NA	NA	GO:0046872	metal ion binding	GO:0010287	plastoglobule
Can1.2ch01g01995.t1	A0A2G3AG03	96.7	6.9e-184	646	NA	PE 4	NA	NA	NA	NA	NA	NA	NA	NA
Can1.2ch01g01996.t1	A0A2G3AFZ2	100	4.6e-231	802.7	jmjC domain-containing protein 7 isoform X1	PE 4	NA	NA	NA	NA	NA	NA	NA	NA
Can1.2ch01g01999.t1	A0A2G3CZH8	84.4	1.2e-48	195.3	NA	PE 4	NA	NA	NA	NA	NA	NA	NA	NA
Can1.2ch01g02009.t1	A0A1U8FDJ9	99.4	4.1e-97	356.7	NA	PE 4	NA	NA	NA	NA	NA	NA	NA	NA
Can1.2ch01g02025.t1	A0A1U8GLT3	100	0	1291.9	ABC transporter G family member 14	PE 4	NA	NA	NA	NA	GO:0005524	ATP binding	GO:0016021	integral component of membrane
Can1.2ch01g02027.t1	A0A2G3AG22	99.6	0	1357	Conserved oligomeric Golgi complex subunit 6	PE 3	NA	IEA	GO:0006891	intra-Golgi vesicle-mediated transport	NA	NA	GO:0000139	Golgi membrane
Can1.2ch01g02029.t1	A0A2G3AG14	99.2	1.2e-68	261.9	WAT1-related protein	PE 3	NA	NA	NA	NA	GO:0022857	transmembrane transporter activity	GO:0016021	integral component of membrane
Can1.2ch01g02032.t1	A0A2G3DCY8	99.2	1.6e-145	518.1	WAT1-related protein	PE 3	NA	NA	NA	NA	GO:0022857	transmembrane transporter activity	GO:0016021	integral component of membrane
Can1.2ch01g02033.t1	A0A2G2XJ22	100	1.1e-89	332	NA	PE 4	NA	NA	NA	NA	NA	NA	NA	NA
Can1.2ch01g02034.t1	A0A1U8GLR5	97.4	6.9e-112	406	F-box protein CPR30-like	PE 4	NA	NA	NA	NA	NA	NA	NA	NA
Can1.2ch01g02036.t1	Q8VZZ7	91.4	8.1e-100	365.9	Ribosomal protein L2	PE 4	NA	IBA	GO:0032543	mitochondrial translation	GO:0003735	structural constituent of ribosome	GO:0005762	mitochondrial large ribosomal subunit
Can1.2ch01g02041.t1	A0A1U8GLV7	99.2	7.6e-63	242.3	upstream activation factor subunit spp27-like	PE 4	NA	NA	NA	NA	NA	NA	NA	NA
Can1.2ch01g02042.t1	A0A2G2XM34	99.5	0	1548.9	Nudix hydrolase 3	PE 4	NA	NA	NA	NA	GO:0016787	hydrolase activity	NA	NA
Can1.2ch01g02044.t1	A0A1U8GTE3	100	2e-248	860.5	F-box protein SKIP31-like	PE 4	NA	NA	NA	NA	NA	NA	NA	NA
Can1.2ch01g02045.t1	A0A1U8GSJ3	96.4	1.4e-78	294.7	annexin A7-like	PE 4	NA	NA	NA	NA	NA	NA	NA	NA
Can1.2ch01g02046.t1	A0A2G2VEQ3	88.9	1.1e-23	111.3	Small nuclear ribonucleoprotein G	PE 3	NA	IEA	GO:0000387	spliceosomal snRNP assembly	GO:0003723	RNA binding	GO:0005681	spliceosomal complex
Can1.2ch01g02047.t1	A0A2G2XM11	96.6	6.1e-69	262.7	Putative small nuclear ribonucleoprotein G	PE 4	NA	IEA	GO:0000387	spliceosomal snRNP assembly	NA	NA	GO:0005681	spliceosomal complex
Can1.2ch01g02049.t1	A0A1U8GT00	100	2.1e-95	350.9	NA	PE 4	NA	NA	NA	NA	NA	NA	GO:0016021	integral component of membrane
Can1.2ch01g02051.t1	A0A1U8GLE6	100	1e-295	1018.1	ABC transporter E family member 2	PE 4	NA	NA	NA	NA	GO:0005524	ATP binding	NA	NA
Can1.2ch01g02059.t1	A0A1U8GTK8	100	0	1315.8	NA	PE 4	NA	NA	NA	NA	GO:0016740	transferase activity	GO:0016021	integral component of membrane
Can1.2ch01g02062.t1	A0A2G3AG37	99.5	2e-221	770.8	NA	PE 4	NA	NA	NA	NA	GO:0005524	ATP binding	GO:0016021	integral component of membrane
Can1.2ch01g02071.t1	A0A2G3AG29	100	1.9e-52	207.6	NA	PE 4	NA	NA	NA	NA	GO:0016787	hydrolase activity	NA	NA
Can1.2ch01g02074.t1	F4ZNG0	93.4	4.7e-219	763.1	ABA 8-hydroxylase CYPA3 variant 1	PE 2	NA	NA	NA	NA	GO:0020037	heme binding	GO:0016021	integral component of membrane
Can1.2ch01g02075.t1	A0A2G3C072	99.6	0	1898.6	AP-4 complex subunit epsilon	PE 3	NA	IEA	GO:0006886	intracellular protein transport	NA	NA	GO:0030124	AP-4 adaptor complex
Can1.2ch01g02081.t1	A0A1U8GYY3	100	0	1087.8	protein decapping 5-like	PE 4	NA	NA	NA	NA	NA	NA	NA	NA
Can1.2ch01g02082.t1	A0A1U8FDC7	100	8.2e-101	369	NA	PE 4	NA	NA	NA	NA	NA	NA	GO:0016021	integral component of membrane
Can1.2ch01g02086.t1	A0A1U8GQ24	100	5.4e-143	509.6	NA	PE 4	NA	NA	NA	NA	NA	NA	GO:0016021	integral component of membrane
Can1.2ch01g02087.t1	A0A1U8GX43	99	0	1554.7	Long-chain-alcohol oxidase	PE 3	1.1.3.20	NA	NA	NA	GO:0050660	flavin adenine dinucleotide binding	GO:0016021	integral component of membrane
Can1.2ch01g02104.t1	A0A1U8GPD3	100	6.9e-48	192.2	benzyl alcohol O-benzoyltransferase-like	PE 4	NA	NA	NA	NA	GO:0016747	transferase activity, transferring acyl groups other than amino-acyl groups	NA	NA
Can1.2ch01g02106.t1	A0A2G2XM05	100	1.2e-110	401.7	NA	PE 4	NA	NA	NA	NA	NA	NA	GO:0016021	integral component of membrane
Can1.2ch01g02114.t1	M0ZP74	88.6	1.9e-158	561.2	NA	PE 3	NA	NA	NA	NA	GO:0000287	magnesium ion binding	NA	NA
Can1.2ch01g02118.t1	A0A2G3AGG9	99.1	7.3e-134	479.2	NA	PE 3	NA	NA	NA	NA	GO:0016705	oxidoreductase activity, acting on paired donors, with incorporation or reduction of molecular oxygen	NA	NA
Can1.2ch01g02119.t1	A0A1U8GU70	100	0	1212.6	bifunctional purine biosynthesis protein PurH	PE 3	NA	IEA	GO:0006164	purine nucleotide biosynthetic process	GO:0003937	IMP cyclohydrolase activity	NA	NA
Can1.2ch01g02122.t1	A0A2G3AGI4	100	0	1738.4	NA	PE 4	NA	NA	NA	NA	NA	NA	GO:0016021	integral component of membrane
Can1.2ch01g02157.t1	A0A1U8FE82	100	1.2e-164	581.6	Pectin acetylesterase	PE 3	3.1.1.-	IEA	GO:0071555	cell wall organization	GO:0016787	hydrolase activity	GO:0005618	cell wall
Can1.2ch01g02163.t1	A0A1U8E1M3	99.5	9.7e-229	795	Pectin acetylesterase	PE 3	3.1.1.-	IEA	GO:0071555	cell wall organization	GO:0016787	hydrolase activity	GO:0005618	cell wall
Can1.2ch01g02164.t1	A0A2G3AGD9	100	9.3e-31	134.8	SKP1-like protein 1B	PE 4	NA	IEA	GO:0006511	ubiquitin-dependent protein catabolic process	NA	NA	NA	NA
Can1.2ch01g02173.t1	A0A2G3DDH8	99.1	3.9e-250	866.3	Non-specific serine/threonine protein kinase	PE 3	2.7.11.1	IEA	GO:0007165	signal transduction	GO:0005524	ATP binding	NA	NA
Can1.2ch01g02199.t1	A0A2G3AG79	92.1	2.8e-165	583.9	Cytochrome 81E8	PE 4	NA	NA	NA	NA	GO:0016705	oxidoreductase activity, acting on paired donors, with incorporation or reduction of molecular oxygen	NA	NA
Can1.2ch01g02201.t1	A0A1U8DZ02	100	7e-80	299.3	NA	PE 3	NA	NA	NA	NA	NA	NA	NA	NA
Can1.2ch01g02204.t1	A0A1U8EAA7	100	0	1155.2	NA	PE 4	NA	NA	NA	NA	NA	NA	NA	NA
Can1.2ch01g02205.t1	A0A2G3DDK9	97.1	4.5e-72	273.1	NA	PE 4	NA	NA	NA	NA	GO:0016747	transferase activity, transferring acyl groups other than amino-acyl groups	NA	NA
Can1.2ch01g02206.t1	B9HAX4	85.1	3.1e-118	427.6	NA	PE 4	NA	IBA	GO:0000463	maturation of LSU-rRNA from tricistronic rRNA transcript (SSU-rRNA, 5.8S rRNA, LSU-rRNA)	GO:0003735	structural constituent of ribosome	GO:0022625	cytosolic large ribosomal subunit
Can1.2ch01g02207.t1	A0A2G3AG80	99.7	2e-204	714.1	NA	PE 4	NA	NA	NA	NA	GO:0046983	protein dimerization activity	NA	NA
Can1.2ch01g02208.t1	A0A1U8EBC1	100	2.5e-97	357.5	NA	PE 4	NA	NA	NA	NA	NA	NA	NA	NA
Can1.2ch01g02212.t1	A0A2G2XMQ7	99.5	5.1e-236	819.3	NA	PE 4	NA	NA	NA	NA	NA	NA	NA	NA
Can1.2ch01g02214.t1	A0A1U8DZ20	100	0	1117.4	rop guanine nucleotide exchange factor 14-like isoform X1	PE 4	NA	NA	NA	NA	GO:0005089	Rho guanyl-nucleotide exchange factor activity	NA	NA
Can1.2ch01g02245.t1	A0A2G3DDA0	99.8	8.4e-243	842	Pectin acetylesterase	PE 3	3.1.1.-	IEA	GO:0071555	cell wall organization	GO:0016787	hydrolase activity	GO:0005618	cell wall
Can1.2ch01g02254.t1	A0A1U8GQE6	95.6	1.4e-222	774.6	carbon catabolite repressor protein 4 homolog 4 isoform X1	PE 4	NA	NA	NA	NA	NA	NA	NA	NA
Can1.2ch01g02262.t1	A0A1U8H8J5	96	6.3e-124	446	Pectin acetylesterase	PE 3	3.1.1.-	IEA	GO:0071555	cell wall organization	GO:0016787	hydrolase activity	GO:0005618	cell wall
Can1.2ch01g02267.t1	A0A2G3AGB9	100	1.3e-74	281.6	NA	PE 4	NA	NA	NA	NA	NA	NA	GO:0016021	integral component of membrane
Can1.2ch01g02279.t1	A0A2G3AG56	100	4.5e-50	199.5	NA	PE 4	NA	IEA	GO:0006606	protein import into nucleus	GO:0008233	peptidase activity	GO:0005623	cell
Can1.2ch01g02285.t1	A0A1U8FF75	99.8	0	1140.9	protein NUCLEAR FUSION DEFECTIVE 4-like	PE 4	NA	NA	NA	NA	NA	NA	GO:0016021	integral component of membrane
Can1.2ch01g02286.t1	A0A1U8FDG9	100	6.7e-291	1001.9	NA	PE 4	NA	NA	NA	NA	GO:0016757	transferase activity, transferring glycosyl groups	GO:0016021	integral component of membrane
Can1.2ch01g02288.t1	A0A2G2XMI0	99.8	4.8e-245	849.4	Receptor-like serine/threonine-protein kinase	PE 3	NA	NA	NA	NA	GO:0005524	ATP binding	NA	NA
Can1.2ch01g02292.t1	A0A2G2XMU6	99.4	3.7e-178	626.7	NA	PE 4	NA	NA	NA	NA	GO:0016787	hydrolase activity	NA	NA
Can1.2ch01g02305.t1	A0A1U8FDH9	100	9e-177	622.1	NA	PE 4	NA	NA	NA	NA	NA	NA	NA	NA
Can1.2ch01g02306.t1	A0A1U8FNM2	100	7.2e-271	935.3	aspartic proteinase CDR1-like	PE 3	NA	NA	NA	NA	GO:0004190	aspartic-type endopeptidase activity	NA	NA
Can1.2ch01g02319.t1	A0A1U8GQV9	100	0	1423.3	bZIP transcription factor 17-like	PE 4	NA	NA	NA	NA	GO:0003700	DNA-binding transcription factor activity	GO:0016021	integral component of membrane
Can1.2ch01g02335.t1	A0A2G2XMI5	100	9.6e-168	592	Eukaryotic translation initiation factor 3 subunit G	PE 3	NA	IEA	GO:0001732	formation of cytoplasmic translation initiation complex	GO:0003743	translation initiation factor activity	GO:0005852	eukaryotic translation initiation factor 3 complex
Can1.2ch01g02338.t1	A0A2G2XMJ4	100	7.8e-204	712.2	NA	PE 4	NA	NA	NA	NA	NA	NA	NA	NA
Can1.2ch01g02344.t1	A0A2G3AGG2	99.8	0	1087	Putative glycosyltransferase	PE 3	NA	IEA	GO:0006486	protein glycosylation	GO:0016757	transferase activity, transferring glycosyl groups	GO:0016021	integral component of membrane
Can1.2ch01g02346.t1	A0A2G2XMJ7	99.1	0	1159.4	LRR receptor-like serine/threonine-protein kinase FEI 2	PE 3	NA	NA	NA	NA	GO:0004674	protein serine/threonine kinase activity	GO:0016021	integral component of membrane
Can1.2ch01g02349.t1	A0A1U8GZR9	98.4	0	1216.1	Poly [ADP-ribose] polymerase	PE 4	2.4.2.-	IEA	GO:0006353	DNA-templated transcription, termination	GO:0003950	NAD+ ADP-ribosyltransferase activity	NA	NA
Can1.2ch01g02350.t1	A0A1U8GR88	96	1.4e-196	688.3	WD repeat-containing protein 76	PE 4	NA	IEA	GO:0006974	cellular response to DNA damage stimulus	NA	NA	NA	NA
Can1.2ch01g02360.t1	A0A2G3CUN6	89.5	1.5e-36	154.5	NA	PE 4	NA	NA	NA	NA	GO:0008270	zinc ion binding	GO:0016021	integral component of membrane
Can1.2ch01g02365.t1	A0A1U8H2A9	94.7	5.1e-154	546.6	NA	PE 4	NA	NA	NA	NA	GO:0008234	cysteine-type peptidase activity	NA	NA
Can1.2ch01g02366.t1	A0A1U8FF27	100	2.1e-155	550.8	Expansin	PE 3	NA	IEA	GO:0009664	plant-type cell wall organization	NA	NA	GO:0005618	cell wall
Can1.2ch01g02369.t1	A0A2G3DDG1	95.2	0	1108.2	Polyphenol oxidase F, chloroplastic	PE 4	NA	IEA	GO:0046148	pigment biosynthetic process	GO:0046872	metal ion binding	NA	NA
Can1.2ch01g02373.t1	A0A2G2YAU4	92.1	1.4e-46	188	receptor-like kinase TMK4	PE 3	NA	NA	NA	NA	GO:0004674	protein serine/threonine kinase activity	GO:0016021	integral component of membrane
Can1.2ch01g02381.t1	A0A2G3DDD7	99.3	0	1233.8	Polyphenol oxidase B, chloroplastic	PE 4	NA	IEA	GO:0046148	pigment biosynthetic process	GO:0004097	catechol oxidase activity	NA	NA
Can1.2ch01g02384.t1	A0A2G3AGC0	100	1.5e-60	234.6	NA	PE 4	NA	NA	NA	NA	GO:0004097	catechol oxidase activity	NA	NA
Can1.2ch01g02385.t1	A0A1U8GZZ4	100	0	1201	polyphenol oxidase B, chloroplastic-like	PE 4	NA	IEA	GO:0046148	pigment biosynthetic process	GO:0046872	metal ion binding	NA	NA
Can1.2ch01g02387.t1	A0A2G2XM37	100	1.9e-274	947.2	Non-specific serine/threonine protein kinase	PE 3	2.7.11.1	IEA	GO:0007165	signal transduction	GO:0004674	protein serine/threonine kinase activity	NA	NA
Can1.2ch01g02388.t1	A0A1U8FF78	99.7	4.6e-223	776.2	F-box/kelch-repeat protein SKIP25	PE 4	NA	NA	NA	NA	NA	NA	NA	NA
Can1.2ch01g02391.t1	A0A2G3AGC1	100	2.6e-72	273.9	NA	PE 4	NA	NA	NA	NA	NA	NA	NA	NA
Can1.2ch01g02392.t1	A0A2G3AGJ6	100	0	1104	NA	PE 4	NA	IEA	GO:0046148	pigment biosynthetic process	GO:0046872	metal ion binding	NA	NA
Can1.2ch01g02397.t1	Q41486	86.8	0	1072.4	Propolyphenol oxidase (Fragment)	PE 2	NA	IEA	GO:0046148	pigment biosynthetic process	GO:0046872	metal ion binding	NA	NA
Can1.2ch01g02410.t1	A0A2G3AGD3	100	0	1392.5	ATP-dependent DNA helicase	PE 3	3.6.4.12	IEA	GO:0006310	DNA recombination	GO:0003676	nucleic acid binding	GO:0005634	nucleus
Can1.2ch01g02411.t1	A0A1U8GRU6	99.7	1.8e-205	717.6	Cytoplasmic tRNA 2-thiolation protein 1	PE 3	2.7.7.-	IEA	GO:0034227	tRNA thio-modification	GO:0000049	tRNA binding	GO:0005737	cytoplasm
Can1.2ch01g02412.t1	A0A2G3DDD6	96.8	3.8e-257	889.8	NA	PE 4	NA	NA	NA	NA	GO:0003676	nucleic acid binding	NA	NA
Can1.2ch01g02415.t1	A0A2G2XML4	99.4	0	1297.3	NA	PE 4	NA	NA	NA	NA	GO:0004672	protein kinase activity	NA	NA
Can1.2ch01g02416.t1	A0A1U8GRY0	99.9	0	1384.4	Threonine--tRNA ligase, cytoplasmic	PE 3	NA	IEA	GO:0006435	threonyl-tRNA aminoacylation	GO:0004829	threonine-tRNA ligase activity	GO:0005737	cytoplasm
Can1.2ch01g02419.t1	A0A1U8GYP3	99.8	0	4019.9	TATA-binding protein-associated factor BTAF1 isoform X1	PE 4	NA	NA	NA	NA	GO:0005524	ATP binding	NA	NA
Can1.2ch01g02420.t1	A0A2G2XMN9	95.3	2.1e-125	451.1	Coiled-coil domain-containing protein 94	PE 4	NA	NA	NA	NA	NA	NA	NA	NA
Can1.2ch01g02426.t1	A0A1U8GS25	100	8.9e-76	285.4	14 kDa proline-rich protein DC2.15-like	PE 4	NA	NA	NA	NA	NA	NA	NA	NA
Can1.2ch01g02434.t1	A0A2G2XMN0	99.4	3.2e-188	660.2	Coiled-coil domain-containing protein 94	PE 4	NA	NA	NA	NA	NA	NA	NA	NA
Can1.2ch01g02435.t1	A0A2G3DDI9	99.3	6.2e-234	812.4	Tryptophan--tRNA ligase, cytoplasmic	PE 3	NA	IEA	GO:0006436	tryptophanyl-tRNA aminoacylation	GO:0004830	tryptophan-tRNA ligase activity	NA	NA
Can1.2ch01g02441.t1	A0A1U8H0T6	97.3	4.7e-142	506.5	NA	PE 4	NA	NA	NA	NA	NA	NA	NA	NA
Can1.2ch01g02447.t1	A0A2G3AGF7	100	9.6e-41	168.3	NA	PE 4	NA	NA	NA	NA	NA	NA	NA	NA
Can1.2ch01g02448.t1	A0A2G3DDG4	99.5	2e-105	384.4	NA	PE 4	NA	NA	NA	NA	NA	NA	GO:0016021	integral component of membrane
Can1.2ch01g02449.t1	A0A1U8GSD0	100	2.5e-290	1000	Glucan endo-1,3-beta-glucosidase 5	PE 3	NA	IEA	GO:0005975	carbohydrate metabolic process	GO:0004553	hydrolase activity, hydrolyzing O-glycosyl compounds	GO:0046658	anchored component of plasma membrane
Can1.2ch01g02450.t1	A0A1J6JAM6	83.7	1.3e-32	141.4	Adenylate kinase 2, chloroplastic	PE 3	NA	NA	NA	NA	GO:0004017	adenylate kinase activity	NA	NA
Can1.2ch01g02451.t1	A0A2G2XMQ1	99	0	3818.5	DDB1-and CUL4-associated factor-like protein 1	PE 4	NA	IEA	GO:0016567	protein ubiquitination	NA	NA	NA	NA
Can1.2ch01g02454.t1	A0A1U8GS18	99.1	2.4e-63	243.8	probable N-acetylglucosaminyl-phosphatidylinositol de-N-acetylase isoform X1	PE 4	NA	IEA	GO:0006506	GPI anchor biosynthetic process	GO:0000225	N-acetylglucosaminylphosphatidylinositol deacetylase activity	NA	NA
Can1.2ch01g02456.t1	A0A1U8GS32	99.5	6e-251	869	autophagy-related protein 18a-like	PE 4	NA	NA	NA	NA	NA	NA	NA	NA
Can1.2ch01g02458.t1	A0A1U8GS46	96.9	3.9e-225	783.5	RNA-binding KH domain-containing protein PEPPER-like isoform X2	PE 4	NA	NA	NA	NA	GO:0003723	RNA binding	NA	NA
Can1.2ch01g02463.t1	A0A1U8H186	100	2e-212	740.7	NAC domain-containing protein 79 isoform X1	PE 4	NA	IEA	GO:0006355	regulation of transcription, DNA-templated	GO:0003677	DNA binding	GO:0005634	nucleus
Can1.2ch01g02471.t1	A0A1U8GSD3	99.8	0	1919.4	NA	PE 4	NA	NA	NA	NA	NA	NA	NA	NA
Can1.2ch01g02472.t1	A0A1U8GS84	99.5	0	1132.1	cryptochrome DASH, chloroplastic/mitochondrial isoform X1	PE 4	NA	IEA	GO:0006281	DNA repair	GO:0003913	DNA photolyase activity	NA	NA
Can1.2ch01g02483.t1	Q2VCJ5	98.4	8e-136	485.7	40S ribosomal protein S6	PE 2	NA	IEA	GO:0006412	translation	GO:0003735	structural constituent of ribosome	GO:0005840	ribosome
Can1.2ch01g02485.t1	A0A1U8GS56	99.7	8.4e-213	742.3	NA	PE 3	NA	NA	NA	NA	GO:0004722	protein serine/threonine phosphatase activity	NA	NA
Can1.2ch01g02491.t1	A0A2G2XM63	99.4	3.7e-86	320.1	NA	PE 4	NA	NA	NA	NA	NA	NA	NA	NA
Can1.2ch01g02492.t1	A0A2G3AGT3	100	0	1983.4	L-arabinokinase	PE 4	NA	NA	NA	NA	GO:0005534	galactose binding	GO:0005829	cytosol
Can1.2ch01g02498.t1	A0A2G3DDR1	99.2	2.1e-65	250.8	NA	PE 4	NA	NA	NA	NA	NA	NA	NA	NA
Can1.2ch01g02499.t1	A0A1U8GSK0	100	1e-195	685.3	NA	PE 4	NA	NA	NA	NA	NA	NA	GO:0005815	microtubule organizing center
Can1.2ch01g02500.t1	A0A2G2XM56	100	8.1e-57	222.2	NA	PE 4	NA	IEA	GO:0030150	protein import into mitochondrial matrix	NA	NA	GO:0005744	TIM23 mitochondrial import inner membrane translocase complex
Can1.2ch01g02501.t1	A0A0V0ITK8	91.1	0	1377.5	Putative U-box domain-containing protein 35-like	PE 4	NA	NA	NA	NA	GO:0005524	ATP binding	NA	NA
Can1.2ch01g02502.t1	A0A1U8F4X2	99.7	0	1316.2	NA	PE 4	NA	NA	NA	NA	GO:0005524	ATP binding	GO:0016021	integral component of membrane
Can1.2ch01g02507.t1	M1CW13	81.6	9.4e-63	242.3	NA	PE 4	NA	IEA	GO:0080111	DNA demethylation	GO:0003677	DNA binding	GO:0000123	histone acetyltransferase complex
Can1.2ch01g02511.t1	A0A2G2XM58	100	2.5e-85	317.4	NA	PE 4	NA	NA	NA	NA	NA	NA	NA	NA
Can1.2ch01g02513.t1	A0A1S4B653	91.3	1.3e-227	791.6	Cyclic nucleotide-gated channel 18	PE 2	NA	NA	NA	NA	GO:0005249	voltage-gated potassium channel activity	GO:0016021	integral component of membrane
Can1.2ch01g02519.t1	A0A2G3AGM9	94.4	1e-117	425.6	NA	PE 3	NA	NA	NA	NA	NA	NA	GO:0005634	nucleus
Can1.2ch01g02521.t1	A0A1U8GWW6	93.5	4.5e-66	253.4	heat shock protein 83	PE 3	NA	IEA	GO:0006457	protein folding	GO:0005524	ATP binding	NA	NA
Can1.2ch01g02522.t1	A0A2G3AGN6	94.4	2.1e-103	377.9	NA	PE 4	NA	NA	NA	NA	NA	NA	NA	NA
Can1.2ch01g02523.t1	A0A2G3BF58	97	2.6e-28	126.7	NA	PE 4	NA	NA	NA	NA	GO:0016705	oxidoreductase activity, acting on paired donors, with incorporation or reduction of molecular oxygen	NA	NA
Can1.2ch01g02526.t1	A0A2G2XRE8	82.6	4.8e-24	112.8	NA	PE 4	NA	NA	NA	NA	NA	NA	NA	NA
Can1.2ch01g02535.t1	A0A2G3DDS0	99.6	0	1327	Exocyst subunit Exo70 family protein	PE 3	NA	IEA	GO:0006887	exocytosis	NA	NA	GO:0000145	exocyst
Can1.2ch01g02539.t1	A0A2G3DDS2	99.7	6.7e-178	625.9	NA	PE 4	NA	NA	NA	NA	NA	NA	NA	NA
Can1.2ch01g02549.t1	A0A1U8GSY8	100	4.3e-252	872.8	NA	PE 4	NA	NA	NA	NA	NA	NA	GO:0016021	integral component of membrane
Can1.2ch01g02556.t1	M1B942	83.4	1.6e-80	301.6	NA	PE 3	NA	NA	NA	NA	GO:0022857	transmembrane transporter activity	GO:0016021	integral component of membrane
Can1.2ch01g02560.t1	A0A2G2XB31	90	2.4e-47	190.7	Polyol transporter 5	PE 3	NA	NA	NA	NA	GO:0022857	transmembrane transporter activity	GO:0016021	integral component of membrane
Can1.2ch01g02569.t1	A0A1U8GT92	100	0	1181	pentatricopeptide repeat-containing protein At5g24830	PE 4	NA	NA	NA	NA	NA	NA	NA	NA
Can1.2ch01g02571.t1	A0A2G3AGN4	100	7.6e-57	222.2	NA	PE 4	NA	NA	NA	NA	NA	NA	NA	NA
Can1.2ch01g02574.t1	A0A2G3AGQ0	95.8	2.7e-116	420.6	NA	PE 4	NA	NA	NA	NA	GO:0043531	ADP binding	NA	NA
Can1.2ch01g02580.t1	A0A2G3DDW5	99.3	0	2001.5	Histidine kinase 5	PE 4	NA	NA	NA	NA	GO:0000155	phosphorelay sensor kinase activity	NA	NA
Can1.2ch01g02588.t1	M1CW48	81.1	5.7e-53	209.5	NA	PE 3	NA	NA	NA	NA	NA	NA	GO:0005576	extracellular region
Can1.2ch01g02595.t1	A0A1U8F1M4	100	2.3e-83	310.8	NA	PE 4	NA	NA	NA	NA	NA	NA	NA	NA
Can1.2ch01g02599.t1	A0A1U8F606	100	9.7e-51	201.8	NA	PE 4	NA	NA	NA	NA	NA	NA	NA	NA
Can1.2ch01g02603.t1	A0A1U8E696	100	0	1225.3	Pentatricopeptide repeat-containing protein	PE 4	NA	NA	NA	NA	NA	NA	NA	NA
Can1.2ch01g02604.t1	A0A2G3AGK7	100	1.3e-234	814.7	suppressor protein SRP40-like	PE 4	NA	NA	NA	NA	GO:0005516	calmodulin binding	NA	NA
Can1.2ch01g02620.t1	A0A1U8FB54	99.4	0	1069.3	NA	PE 4	NA	NA	NA	NA	NA	NA	NA	NA
Can1.2ch01g02621.t1	A0A2G2XMN6	99	1.8e-236	820.8	Delta-aminolevulinic acid dehydratase	PE 3	4.2.1.24	IEA	GO:0006779	porphyrin-containing compound biosynthetic process	GO:0046872	metal ion binding	NA	NA
Can1.2ch01g02622.t1	A0A2G2XMN5	100	5.2e-180	632.9	Peroxidase	PE 3	1.11.1.7	IEA	GO:0042744	hydrogen peroxide catabolic process	GO:0004601	peroxidase activity	GO:0005576	extracellular region
Can1.2ch01g02623.t1	A0A1U8FB58	100	0	1582	Ubiquitin carboxyl-terminal hydrolase 19	PE 4	NA	IEA	GO:0016579	protein deubiquitination	GO:0046872	metal ion binding	GO:0016021	integral component of membrane
Can1.2ch01g02633.t1	A0A1U8F4W3	100	3.7e-95	350.1	NA	PE 4	NA	NA	NA	NA	NA	NA	NA	NA
Can1.2ch01g02643.t1	A0A1U7WGA7	87.7	1.4e-209	731.5	Hexosyltransferase	PE 3	2.4.1.-	IEA	GO:0006486	protein glycosylation	GO:0008378	galactosyltransferase activity	GO:0016021	integral component of membrane
Can1.2ch01g02661.t1	M0ZZN7	84.7	1.3e-218	761.5	Glycosyltransferase	PE 3	2.4.1.-	NA	NA	NA	GO:0016758	transferase activity, transferring hexosyl groups	NA	NA
Can1.2ch01g02663.t1	A0A2G3AGK9	100	4.2e-57	223	Tyramine N-feruloyltransferase 10/30	PE 4	NA	NA	NA	NA	GO:0016747	transferase activity, transferring acyl groups other than amino-acyl groups	NA	NA
Can1.2ch01g02670.t1	A0A1U8H003	99.8	6.5e-247	855.5	NA	PE 3	NA	NA	NA	NA	GO:0004190	aspartic-type endopeptidase activity	NA	NA
Can1.2ch01g02674.t1	A0A1U8H1V7	99.5	3.6e-127	456.8	NA	PE 4	NA	NA	NA	NA	NA	NA	NA	NA
Can1.2ch01g02675.t1	A0A1U8GT14	100	1.8e-283	977.2	Zinc finger CCCH domain-containing protein 22	PE 4	NA	NA	NA	NA	GO:0003676	nucleic acid binding	NA	NA
Can1.2ch01g02677.t1	M1C8L4	89.2	1.8e-198	694.5	NA	PE 4	NA	NA	NA	NA	NA	NA	GO:0016021	integral component of membrane
Can1.2ch01g02679.t1	A0A1U8EJC6	86.4	5.3e-93	343.2	Phospholipid-transporting ATPase	PE 3	7.6.2.1	NA	NA	NA	GO:0000287	magnesium ion binding	GO:0016021	integral component of membrane
Can1.2ch01g02682.t1	A0A1U8GTH7	99.7	1.4e-220	768.1	DNA polymerase delta small subunit	PE 4	NA	IEA	GO:0006260	DNA replication	GO:0003887	DNA-directed DNA polymerase activity	NA	NA
Can1.2ch01g02684.t1	A0A2G2W3P2	99.8	0	1169.8	Ubiquitinyl hydrolase 1	PE 3	3.4.19.12	IEA	GO:0016579	protein deubiquitination	GO:0036459	thiol-dependent ubiquitinyl hydrolase activity	NA	NA
Can1.2ch01g02685.t1	A0A1U8GTL2	100	7.6e-131	469.2	NA	PE 4	NA	NA	NA	NA	NA	NA	NA	NA
Can1.2ch01g02687.t1	A0A1U8FFJ9	100	1.9e-140	501.1	NA	PE 4	NA	IEA	GO:0006979	response to oxidative stress	GO:0004602	glutathione peroxidase activity	NA	NA
Can1.2ch01g02694.t1	A0A2G2W3Q5	99.2	4.9e-141	503.1	Tyramine N-feruloyltransferase 10/30	PE 4	NA	NA	NA	NA	GO:0016747	transferase activity, transferring acyl groups other than amino-acyl groups	NA	NA
Can1.2ch01g02702.t1	A0A1U8HD07	93.5	1.1e-210	734.9	LOW QUALITY PROTEIN aspartyl protease AED1-like	PE 3	NA	NA	NA	NA	GO:0004190	aspartic-type endopeptidase activity	GO:0016021	integral component of membrane
Can1.2ch01g02706.t1	A0A2G3AGI8	100	0	1612.8	Subtilisin-like protease SBT1.7	PE 3	NA	NA	NA	NA	GO:0004252	serine-type endopeptidase activity	NA	NA
Can1.2ch01g02709.t1	A0A2G3AGJ2	99.1	1.1e-186	655.2	NA	PE 4	NA	IEA	GO:0015074	DNA integration	GO:0003676	nucleic acid binding	NA	NA
Can1.2ch01g02712.t1	A0A1U8GTQ4	100	2.2e-161	570.9	protein ENHANCED DISEASE RESISTANCE 2-like	PE 4	NA	NA	NA	NA	NA	NA	NA	NA
Can1.2ch01g02717.t1	A0A1U8GTR6	100	0	1353.6	NA	PE 4	NA	NA	NA	NA	GO:0004672	protein kinase activity	GO:0016021	integral component of membrane
Can1.2ch01g02732.t1	W6JPR4	83.5	0	1654.8	Nuclear pore complex protein Nup98a	PE 2	NA	NA	NA	NA	GO:0017056	structural constituent of nuclear pore	GO:0005643	nuclear pore
Can1.2ch01g02736.t1	A0A2G3AGN9	97.1	8.2e-187	655.6	NA	PE 4	NA	NA	NA	NA	GO:0020037	heme binding	GO:0016021	integral component of membrane
Can1.2ch01g02739.t1	M1C096	90.3	1e-30	134.8	NA	PE 3	NA	IEA	GO:0030244	cellulose biosynthetic process	GO:0016760	cellulose synthase (UDP-forming) activity	GO:0016021	integral component of membrane
Can1.2ch01g02750.t1	A0A2G2ZVP3	100	5.5e-61	236.1	NA	PE 4	NA	NA	NA	NA	GO:0016705	oxidoreductase activity, acting on paired donors, with incorporation or reduction of molecular oxygen	GO:0016021	integral component of membrane
Can1.2ch01g02751.t1	A0A1U8F5A0	100	2.4e-205	717.2	NA	PE 4	NA	NA	NA	NA	GO:0045735	nutrient reservoir activity	NA	NA
Can1.2ch01g02756.t1	A0A2G2ZVN2	95.2	0	1068.1	3-hydroxyisobutyryl-CoA hydrolase 1	PE 3	NA	NA	NA	NA	GO:0003860	3-hydroxyisobutyryl-CoA hydrolase activity	NA	NA
Can1.2ch01g02757.t1	A0A2G2ZVM6	100	4.2e-123	443.4	NA	PE 3	NA	IEA	GO:0006694	steroid biosynthetic process	GO:0016705	oxidoreductase activity, acting on paired donors, with incorporation or reduction of molecular oxygen	NA	NA
Can1.2ch01g02758.t1	A0A2G2W3Q1	97.4	2.3e-283	976.9	CytochromeC1	PE 4	NA	NA	NA	NA	GO:0020037	heme binding	GO:0016021	integral component of membrane
Can1.2ch01g02759.t1	A0A2G2ZVP0	99.5	1.4e-244	847.8	NA	PE 3	NA	NA	NA	NA	GO:0005506	iron ion binding	NA	NA
Can1.2ch01g02762.t1	A0A1U8H2E8	80.6	5.6e-40	166	CytochromeC1	PE 4	NA	NA	NA	NA	GO:0005506	iron ion binding	GO:0016021	integral component of membrane
Can1.2ch01g02763.t1	A0A2G3DE35	97.7	6.8e-118	426	NA	PE 4	NA	NA	NA	NA	GO:0045735	nutrient reservoir activity	NA	NA
Can1.2ch01g02764.t1	M0ZGP7	81.4	2.1e-188	661.4	NA	PE 3	NA	NA	NA	NA	GO:0005506	iron ion binding	NA	NA
Can1.2ch01g02765.t1	A0A1U8H2E8	99.4	0	1026.5	CytochromeC1	PE 4	NA	NA	NA	NA	GO:0005506	iron ion binding	GO:0016021	integral component of membrane
Can1.2ch01g02766.t1	A0A1U8GTL8	98.9	0	5784.5	LOW QUALITY PROTEIN BEACH domain-containing protein C2	PE 4	NA	NA	NA	NA	NA	NA	NA	NA
Can1.2ch01g02768.t1	A0A2G3AGP5	99	6e-50	199.1	NA	PE 4	NA	NA	NA	NA	GO:0009055	electron transfer activity	NA	NA
Can1.2ch01g02769.t1	O48645	91.5	1.9e-261	904	CLB1	PE 2	NA	IEA	GO:0006355	regulation of transcription, DNA-templated	GO:0008289	lipid binding	GO:0005783	endoplasmic reticulum
Can1.2ch01g02770.t1	A0A1U8H0N9	100	0	1249.2	receptor-like serine/threonine-protein kinase At2g45590 isoform X3	PE 4	NA	NA	NA	NA	GO:0005524	ATP binding	GO:0016021	integral component of membrane
Can1.2ch01g02771.t1	A0A1U8GTP3	99.7	4.2e-199	696.4	probable carboxylesterase 8	PE 4	NA	NA	NA	NA	GO:0016787	hydrolase activity	NA	NA
Can1.2ch01g02772.t1	A0A1U8GTP8	100	0	1570.8	UTPRNA uridylyltransferase 1 isoform X1	PE 4	NA	NA	NA	NA	GO:0016779	nucleotidyltransferase activity	NA	NA
Can1.2ch01g02773.t1	A0A1U8H0R3	99.4	2.7e-179	630.6	glyoxylate/hydroxypyruvate reductase HPR3-like	PE 3	NA	NA	NA	NA	GO:0016616	oxidoreductase activity, acting on the CH-OH group of donors, NAD or NADP as acceptor	NA	NA
Can1.2ch01g02774.t1	A0A2G3AGQ5	99.7	4.7e-184	646.4	Glyoxylate/hydroxypyruvate reductase HPR3	PE 3	NA	NA	NA	NA	GO:0016616	oxidoreductase activity, acting on the CH-OH group of donors, NAD or NADP as acceptor	NA	NA
Can1.2ch01g02775.t1	A0A2G3AGX8	99.1	2.4e-180	634	Glyoxylate/hydroxypyruvate reductase HPR3	PE 3	NA	NA	NA	NA	GO:0051287	NAD binding	NA	NA
Can1.2ch01g02776.t1	A0A2G2W3Q7	100	6.9e-180	632.5	Glyoxylate/hydroxypyruvate reductase HPR3	PE 3	NA	NA	NA	NA	GO:0016616	oxidoreductase activity, acting on the CH-OH group of donors, NAD or NADP as acceptor	NA	NA
Can1.2ch01g02777.t1	A0A2G2W3U4	100	3.9e-230	799.7	Gibberellin 20 oxidase 1	PE 3	NA	NA	NA	NA	GO:0046872	metal ion binding	NA	NA
Can1.2ch01g02779.t1	A0A1U8H0T4	100	0	1392.5	Hexosyltransferase	PE 3	2.4.1.-	IEA	GO:0071555	cell wall organization	GO:0047262	polygalacturonate 4-alpha-galacturonosyltransferase activity	GO:0016021	integral component of membrane
Can1.2ch01g02782.t1	A0A2G3DE48	99.6	2e-151	537.7	Agamous-like MADS-box protein AGL6	PE 4	NA	IEA	GO:0045944	positive regulation of transcription by RNA polymerase II	GO:0003700	DNA-binding transcription factor activity	GO:0005634	nucleus
Can1.2ch01g02783.t1	A0A2G3DE10	97.9	1.2e-70	268.5	MADS-box protein SOC1	PE 4	NA	NA	NA	NA	GO:0003700	DNA-binding transcription factor activity	GO:0005634	nucleus
Can1.2ch01g02786.t1	A0A2G3DE14	94	2.3e-88	327.8	MADS-box transcription factor 56	PE 4	NA	IEA	GO:0045944	positive regulation of transcription by RNA polymerase II	GO:0046983	protein dimerization activity	GO:0005634	nucleus
Can1.2ch01g02787.t1	A0A2G2W3S6	99.3	0	1090.5	Lysophospholipid acyltransferase LPEAT2	PE 4	NA	NA	NA	NA	GO:0005509	calcium ion binding	GO:0016021	integral component of membrane
Can1.2ch01g02788.t1	A0A2G3AGX5	99.5	2.7e-240	833.6	CRS2-associated factor 1, mitochondrial	PE 4	NA	NA	NA	NA	GO:0003723	RNA binding	NA	NA
Can1.2ch01g02789.t1	A0A2G3DE75	98.6	0	1431.4	Subtilisin-like protease SBT1.1	PE 3	NA	NA	NA	NA	GO:0004252	serine-type endopeptidase activity	NA	NA
Can1.2ch01g02790.t1	A0A2G3DE75	99.7	0	1529.6	Subtilisin-like protease SBT1.1	PE 3	NA	NA	NA	NA	GO:0004252	serine-type endopeptidase activity	NA	NA
Can1.2ch01g02794.t1	A0A1U8GU37	100	0	2297.3	phospholipase D gamma 1-like	PE 4	NA	NA	NA	NA	GO:0003824	catalytic activity	NA	NA
Can1.2ch01g02795.t1	A0A2G3DE41	96.8	0	1068.9	Peroxisomal membrane protein PEX16	PE 3	NA	IEA	GO:0007031	peroxisome organization	NA	NA	GO:0005778	peroxisomal membrane
Can1.2ch01g02796.t1	A0A1U8H147	100	7.2e-51	202.2	Ubiquitin-related modifier 1 homolog	PE 3	NA	IEA	GO:0034227	tRNA thio-modification	NA	NA	GO:0005829	cytosol
Can1.2ch01g02797.t1	A0A2G3AH03	100	3.6e-201	703.4	ATPase LOC107872682	PE 3	3.6.-.-	IEA	GO:0045048	protein insertion into ER membrane	GO:0005524	ATP binding	GO:0005783	endoplasmic reticulum
Can1.2ch01g02798.t1	A0A1U8GU94	100	0	1368.6	SPX domain-containing membrane protein At4g22990-like isoform X1	PE 4	NA	IEA	GO:0055085	transmembrane transport	NA	NA	GO:0016021	integral component of membrane
Can1.2ch01g02799.t1	A0A3Q7ELH7	88	3.2e-297	1023.1	NA	PE 4	NA	NA	NA	NA	NA	NA	NA	NA
Can1.2ch01g02801.t1	A0A1U8GUN1	100	1.8e-205	717.6	UDP-galactose/UDP-glucose transporter 4-like isoform X2	PE 4	NA	IEA	GO:0008643	carbohydrate transport	NA	NA	GO:0016021	integral component of membrane
Can1.2ch01g02802.t1	A0A1U8FG03	98.9	2e-254	880.6	NA	PE 4	NA	NA	NA	NA	NA	NA	NA	NA
Can1.2ch01g02804.t1	A0A2G2W3T5	99.8	0	1230.3	Flap endonuclease GEN-like 1	PE 4	NA	IEA	GO:0006281	DNA repair	GO:0004519	endonuclease activity	NA	NA
Can1.2ch01g02805.t1	A0A2G3AGW9	100	3.8e-214	746.5	NA	PE 4	NA	NA	NA	NA	GO:0003677	DNA binding	GO:0005634	nucleus
Can1.2ch01g02807.t1	A0A2G3AGW2	100	7.6e-196	685.6	rRNA adenine N(6)-methyltransferase	PE 3	2.1.1.-	NA	NA	NA	GO:0003723	RNA binding	NA	NA
Can1.2ch01g02808.t1	A0A1U8F7N5	100	2.2e-95	350.9	NA	PE 4	NA	NA	NA	NA	NA	NA	NA	NA
Can1.2ch01g02809.t1	A0A2G3DDY6	95.6	4.9e-192	672.9	Protein-ribulosamine 3-kinase, chloroplastic	PE 3	2.7.1.172	NA	NA	NA	GO:0102193	protein-ribulosamine 3-kinase activity	GO:0009507	chloroplast
Can1.2ch01g02811.t1	A0A1U8H1F7	100	1.5e-108	394.8	RING-H2 finger protein ATL64-like	PE 4	NA	NA	NA	NA	NA	NA	GO:0016021	integral component of membrane
Can1.2ch01g02815.t1	A0A2G2W3V2	94.6	2.1e-278	960.7	NA	PE 4	NA	NA	NA	NA	NA	NA	NA	NA
Can1.2ch01g02817.t1	A0A1U8H3U3	97.4	6e-173	609.4	F-box protein At4g00755-like	PE 4	NA	NA	NA	NA	NA	NA	NA	NA
Can1.2ch01g02822.t1	A0A1U8F5M5	97.1	2.4e-202	707.2	Sulfotransferase	PE 3	2.8.2.-	NA	NA	NA	GO:0008146	sulfotransferase activity	NA	NA
Can1.2ch01g02824.t1	A0A1U8H3U3	96.5	3.7e-170	600.1	F-box protein At4g00755-like	PE 4	NA	NA	NA	NA	NA	NA	NA	NA
Can1.2ch01g02842.t1	A0A1U8F876	98.3	3.1e-205	716.8	Sulfotransferase	PE 3	2.8.2.-	NA	NA	NA	GO:0008146	sulfotransferase activity	NA	NA
Can1.2ch01g02843.t1	A0A1U8H5X1	98.5	4.2e-199	696.4	Sulfotransferase	PE 3	2.8.2.-	NA	NA	NA	GO:0008146	sulfotransferase activity	NA	NA
Can1.2ch01g02848.t1	A0A1U8H5X1	98.5	4.2e-199	696.4	Sulfotransferase	PE 3	2.8.2.-	NA	NA	NA	GO:0008146	sulfotransferase activity	NA	NA
Can1.2ch01g02857.t1	A0A2G3AGV1	91	2.1e-93	344.7	NA	PE 4	NA	NA	NA	NA	NA	NA	NA	NA
Can1.2ch01g02863.t1	A0A2G3DDZ5	96.8	2.8e-234	813.5	NA	PE 4	NA	NA	NA	NA	NA	NA	NA	NA
Can1.2ch01g02865.t1	A0A1U8GXB2	100	8.6e-222	771.9	F-box protein At4g00755-like isoform X1	PE 4	NA	NA	NA	NA	NA	NA	NA	NA
Can1.2ch01g02867.t1	A0A2G3AGY6	99.5	7.9e-223	775.4	NA	PE 4	NA	NA	NA	NA	NA	NA	NA	NA
Can1.2ch01g02868.t1	A0A1U8H406	100	3.8e-169	596.7	F-box protein PP2-A13-like	PE 4	NA	NA	NA	NA	NA	NA	NA	NA
Can1.2ch01g02874.t1	A0A1U8H5V6	98.9	0	1331.2	probable methyltransferase PMT15	PE 4	NA	NA	NA	NA	GO:0008168	methyltransferase activity	GO:0016021	integral component of membrane
Can1.2ch01g02875.t1	A0A1U8F6D8	100	1.4e-235	817.8	3-oxo-Delta(4,5)-steroid 5-beta-reductase-like	PE 4	NA	NA	NA	NA	NA	NA	NA	NA
Can1.2ch01g02879.t1	M1BXD7	93.5	2.2e-105	384.4	NA	PE 4	NA	NA	NA	NA	NA	NA	GO:0016021	integral component of membrane
Can1.2ch01g02882.t1	A0A2G3DDY0	98.7	4.2e-235	816.2	3-oxo-Delta(4,5)-steroid 5-beta-reductase	PE 4	NA	NA	NA	NA	NA	NA	NA	NA
Can1.2ch01g02885.t1	A0A1U8FGH9	99.2	0	1280.4	protein ECERIFERUM 1-like	PE 3	NA	IEA	GO:0008610	lipid biosynthetic process	GO:0005506	iron ion binding	GO:0016021	integral component of membrane
Can1.2ch01g02888.t1	A0A1U8GWZ8	99.6	7.5e-140	499.2	short-chain dehydrogenase reductase 3b-like	PE 4	NA	NA	NA	NA	NA	NA	NA	NA
Can1.2ch01g02892.t1	A0A2G3AGZ1	100	5.9e-237	822.4	CytochromeA1	PE 3	NA	NA	NA	NA	GO:0005506	iron ion binding	NA	NA
Can1.2ch01g02896.t1	D2EAT9	90	1.3e-229	798.1	Cop11 protein	PE 2	NA	IEA	GO:0000338	protein deneddylation	NA	NA	GO:0008180	COP9 signalosome
Can1.2ch01g02897.t1	A0A2G3AGT1	100	0	1235.3	Putative methyltransferase PMT13	PE 4	NA	NA	NA	NA	GO:0008168	methyltransferase activity	GO:0016021	integral component of membrane
Can1.2ch01g02898.t1	A0A2G2XNW4	99.7	0	1522.7	Homeobox-leucine zipper protein ANTHOCYANINLESS 2	PE 4	NA	IEA	GO:0006355	regulation of transcription, DNA-templated	GO:0008289	lipid binding	GO:0005634	nucleus
Can1.2ch01g02901.t1	Q5EZ69	95.2	9.4e-266	918.3	Shaggy-related protein kinase 6	PE 2	NA	NA	NA	NA	GO:0004674	protein serine/threonine kinase activity	NA	NA
Can1.2ch01g02902.t1	A0A1U8H3S5	99.9	0	1527.3	pentatricopeptide repeat-containing protein At4g21065	PE 4	NA	NA	NA	NA	GO:0008270	zinc ion binding	NA	NA
Can1.2ch01g02903.t1	A0A1U8H5K1	100	1.5e-188	661.4	E3 ubiquitin-protein ligase At1g12760-like	PE 4	NA	NA	NA	NA	GO:0016874	ligase activity	GO:0016021	integral component of membrane
Can1.2ch01g02904.t1	A0A1U8GWN0	99.6	0	2053.9	E3 ubiquitin-protein ligase UPL6-like	PE 4	NA	NA	NA	NA	GO:0016874	ligase activity	NA	NA
Can1.2ch01g02906.t1	A0A1U8GWN0	99.8	0	2067.7	E3 ubiquitin-protein ligase UPL6-like	PE 4	NA	NA	NA	NA	GO:0016874	ligase activity	NA	NA
Can1.2ch01g02907.t1	A0A2G3AGT4	96.2	7.3e-39	162.2	E3 ubiquitin-protein ligase	PE 4	NA	NA	NA	NA	GO:0016874	ligase activity	GO:0016021	integral component of membrane
Can1.2ch01g02908.t1	A0A1U8FET5	100	2.5e-108	394	BON1-associated protein 2-like	PE 4	NA	NA	NA	NA	NA	NA	NA	NA
Can1.2ch01g02909.t1	A0A1U8F805	100	1.4e-109	398.3	BON1-associated protein 2-like	PE 4	NA	NA	NA	NA	NA	NA	NA	NA
Can1.2ch01g02910.t1	A0A2G2XNZ8	96.9	5.4e-186	652.9	Cell division protein FtsY-like protein, chloroplastic	PE 3	NA	IEA	GO:0006614	SRP-dependent cotranslational protein targeting to membrane	GO:0005525	GTP binding	GO:0005623	cell
Can1.2ch01g02912.t1	A0A2G3AGS9	100	1.1e-67	258.5	ATP synthase epsilon chain, chloroplastic	PE 3	NA	IEA	GO:0015986	ATP synthesis coupled proton transport	GO:0046933	proton-transporting ATP synthase activity, rotational mechanism	GO:0045261	proton-transporting ATP synthase complex, catalytic core F(1)
Can1.2ch01g02913.t1	A0A0F7DX52	93.8	1e-65	251.9	NAD(P)H-quinone oxidoreductase subunit K, chloroplastic	PE 3	7.1.1.-	IEA	GO:0019684	photosynthesis, light reaction	GO:0008137	NADH dehydrogenase (ubiquinone) activity	GO:0009535	chloroplast thylakoid membrane
Can1.2ch01g02914.t1	P12201	94.3	1.3e-86	321.6	NAD(P)H-quinone oxidoreductase subunit J, chloroplastic	PE 3	7.1.1.-	IEA	GO:0019684	photosynthesis, light reaction	GO:0008137	NADH dehydrogenase (ubiquinone) activity	GO:0009535	chloroplast thylakoid membrane
Can1.2ch01g02917.t1	A0A2G2XNU6	92.1	8.7e-27	121.7	NA	PE 4	NA	NA	NA	NA	GO:0043531	ADP binding	NA	NA
Can1.2ch01g02920.t1	A0A2G3AGT0	98.1	4.2e-128	459.9	Auxin-responsive protein	PE 3	NA	IEA	GO:0009734	auxin-activated signaling pathway	NA	NA	GO:0005634	nucleus
Can1.2ch01g02921.t1	A0A1U8DUI4	100	1.4e-65	251.1	transcription factor MafA-like	PE 4	NA	NA	NA	NA	NA	NA	NA	NA
Can1.2ch01g02922.t1	A0A2G2XP91	98.8	3.7e-242	839.7	Growth-regulating factor 10	PE 4	NA	IEA	GO:0006355	regulation of transcription, DNA-templated	GO:0005524	ATP binding	GO:0005634	nucleus
Can1.2ch01g02923.t1	A0A1U8GWF3	100	6.5e-229	795.8	Fasciclin-like arabinogalactan protein 8	PE 4	NA	NA	NA	NA	NA	NA	NA	NA
Can1.2ch01g02924.t1	A0A2G2XNY8	98.8	8.2e-133	475.7	Enoyl-CoA delta isomerase 1, peroxisomal	PE 4	NA	NA	NA	NA	GO:0016853	isomerase activity	GO:0016021	integral component of membrane
Can1.2ch01g02925.t1	A0A2G3AGR1	99.6	0	1343.9	NA	PE 4	NA	NA	NA	NA	GO:0003676	nucleic acid binding	NA	NA
Can1.2ch01g02926.t1	A0A2G3AGT7	99.8	0	1825.8	structural maintenance of chromosomes protein 4 isoform X2	PE 4	NA	NA	NA	NA	GO:0003700	DNA-binding transcription factor activity	NA	NA
Can1.2ch01g02927.t1	A0A1U8F658	100	1.1e-55	218.4	protein LITTLE ZIPPER 1-like	PE 4	NA	NA	NA	NA	NA	NA	NA	NA
Can1.2ch01g02931.t1	A0A2G3DDV1	99.3	0	1648.3	Kinesin-like protein	PE 3	NA	IEA	GO:0048364	root development	GO:0008017	microtubule binding	GO:0005874	microtubule
Can1.2ch01g02932.t1	A0A2G2XNU5	99.4	1.1e-180	635.2	AT-hook motif nuclear-localized protein	PE 4	NA	NA	NA	NA	GO:0003680	AT DNA binding	GO:0005634	nucleus
Can1.2ch01g02934.t1	A0A2G3AHA5	100	1.2e-113	411.8	probable calcium-binding protein CML23	PE 4	NA	NA	NA	NA	GO:0005509	calcium ion binding	NA	NA
Can1.2ch01g02935.t1	A0A2G2XNT6	95.6	0	3321.9	Brefeldin A-inhibited guanine nucleotide-exchange protein 2	PE 4	NA	IEA	GO:0032012	regulation of ARF protein signal transduction	GO:0005086	ARF guanyl-nucleotide exchange factor activity	NA	NA
Can1.2ch01g02937.t1	A0A1U8GW61	85.9	1.9e-129	464.5	LOB domain-containing protein 30	PE 4	NA	NA	NA	NA	NA	NA	NA	NA
Can1.2ch01g02938.t1	A0A2G2XNW2	99.7	7.7e-187	655.6	Putative carboxylesterase 9	PE 4	NA	NA	NA	NA	GO:0016787	hydrolase activity	NA	NA
Can1.2ch01g02939.t1	A0A2G2XNX8	100	1.3e-89	331.6	LOB domain-containing protein 31	PE 4	NA	NA	NA	NA	NA	NA	NA	NA
Can1.2ch01g02941.t1	A0A2G2XNV1	92.7	1.3e-90	335.1	NA	PE 4	NA	NA	NA	NA	GO:0004842	ubiquitin-protein transferase activity	NA	NA
Can1.2ch01g02942.t1	A0A2G3AH78	98.2	7.2e-96	352.4	NA	PE 4	NA	NA	NA	NA	GO:0004842	ubiquitin-protein transferase activity	NA	NA
Can1.2ch01g02943.t1	A0A1U8GW50	100	0	1349.7	NA	PE 4	NA	NA	NA	NA	NA	NA	NA	NA
Can1.2ch01g02945.t1	A0A3Q7EK90	86.4	0	1221.1	NA	PE 4	NA	NA	NA	NA	NA	NA	NA	NA
Can1.2ch01g02946.t1	A0A1U8GW17	99.7	1.8e-166	587.8	AT-hook motif nuclear-localized protein 1-like	PE 4	NA	NA	NA	NA	GO:0003680	AT DNA binding	NA	NA
Can1.2ch01g02948.t1	A0A1U8GVZ5	100	2.6e-125	450.7	NA	PE 4	NA	NA	NA	NA	NA	NA	NA	NA
Can1.2ch01g02949.t1	A0A2G2XNV2	95.7	0	1338.9	ATP-dependent DNA helicase 2 subunit KU80	PE 3	3.6.4.12	IEA	GO:0000723	telomere maintenance	GO:0005524	ATP binding	GO:0043564	Ku70:Ku80 complex
Can1.2ch01g02951.t1	A0A2G3AH66	99.5	0	1097.8	Peptidylprolyl isomerase (Fragment)	PE 4	5.2.1.8	NA	NA	NA	GO:0003755	peptidyl-prolyl cis-trans isomerase activity	NA	NA
Can1.2ch01g02952.t1	A0A2G3AHD7	96.5	3.6e-153	543.5	glutathione S-transferase 2-like isoform X1	PE 3	NA	IEA	GO:0009072	aromatic amino acid family metabolic process	GO:0016740	transferase activity	GO:0005737	cytoplasm
Can1.2ch01g02953.t1	A0A2G2XNT2	99.3	7.7e-181	635.6	Methylsterol monooxygenase 1-2	PE 3	NA	IEA	GO:0008610	lipid biosynthetic process	GO:0004497	monooxygenase activity	GO:0016021	integral component of membrane
Can1.2ch01g02954.t1	A0A1U8H4H2	100	1.1e-255	884.8	transducin beta-like protein 2	PE 4	NA	NA	NA	NA	NA	NA	GO:0016021	integral component of membrane
Can1.2ch01g02956.t1	A0A1S4AAD5	91.4	0	1205.3	protein transport Sec1a-like	PE 3	NA	IEA	GO:0006904	vesicle docking involved in exocytosis	NA	NA	NA	NA
Can1.2ch01g02957.t1	A0A1U8H4I2	100	6.3e-192	672.5	Vestitone reductase	PE 4	NA	NA	NA	NA	GO:0003824	catalytic activity	NA	NA
Can1.2ch01g02958.t1	A0A2G2XNS4	99.7	2.9e-183	643.7	S-acyltransferase	PE 3	2.3.1.225	NA	NA	NA	GO:0019706	protein-cysteine S-palmitoyltransferase activity	GO:0016021	integral component of membrane
Can1.2ch01g02960.t1	A0A1U8FG92	100	3.1e-123	443.7	NA	PE 4	NA	NA	NA	NA	NA	NA	NA	NA
Can1.2ch01g02965.t1	A0A2G2W287	96.9	1.1e-70	268.5	NA	PE 4	NA	NA	NA	NA	GO:0003676	nucleic acid binding	NA	NA
Can1.2ch01g02967.t1	A0A2G3DDT8	99.1	1.9e-123	444.5	NA	PE 4	NA	NA	NA	NA	NA	NA	NA	NA
Can1.2ch01g02968.t1	A0A1U8GVI6	100	0	1276.9	Pentatricopeptide repeat-containing protein, chloroplastic	PE 4	NA	NA	NA	NA	NA	NA	NA	NA
Can1.2ch01g02969.t1	A0A1U8GVY0	100	0	1340.9	BRASSINOSTEROID INSENSITIVE 1-associated receptor kinase 1	PE 4	NA	NA	NA	NA	GO:0005524	ATP binding	GO:0016021	integral component of membrane
Can1.2ch01g02970.t1	A0A1U8FGJ8	99.3	2.3e-80	300.8	40S ribosomal protein S13-like isoform X1	PE 3	NA	IEA	GO:0006412	translation	GO:0003735	structural constituent of ribosome	GO:0005840	ribosome
Can1.2ch01g02971.t1	A0A1U8GVG4	94.4	1.6e-148	528.5	NA	PE 4	NA	IEA	GO:0006388	tRNA splicing, via endonucleolytic cleavage and ligation	GO:0016772	transferase activity, transferring phosphorus-containing groups	NA	NA
Can1.2ch01g02972.t1	A0A2G3AH91	100	1.3e-253	877.9	UDP-glucuronate 4-epimerase 3	PE 4	NA	NA	NA	NA	GO:0050662	coenzyme binding	GO:0016021	integral component of membrane
Can1.2ch01g02973.t1	G1FBT6	99.4	3.4e-293	1009.6	3-phosphoshikimate 1-carboxyvinyltransferase (Fragment)	PE 2	2.5.1.19	IEA	GO:0009423	chorismate biosynthetic process	GO:0003866	3-phosphoshikimate 1-carboxyvinyltransferase activity	NA	NA
Can1.2ch01g02975.t1	C7G0W6	91.3	1.5e-172	608.2	Arginase	PE 2	NA	NA	NA	NA	GO:0016813	hydrolase activity, acting on carbon-nitrogen (but not peptide) bonds, in linear amidines	NA	NA
Can1.2ch01g02976.t1	A0A2G2XNT3	97.9	0	1253.4	NA	PE 4	NA	NA	NA	NA	GO:0016491	oxidoreductase activity	NA	NA
Can1.2ch01g02979.t1	A0A2G2XNU9	99.5	3.4e-243	843.2	NA	PE 4	NA	IEA	GO:0009959	negative gravitropism	NA	NA	NA	NA
Can1.2ch01g02982.t1	A0A2G3DDS8	99.6	7.3e-269	928.7	Eukaryotic translation initiation factor 2 subunit 3	PE 4	NA	NA	NA	NA	GO:0003743	translation initiation factor activity	NA	NA
Can1.2ch01g02983.t1	A0A1J6I1Q2	87.9	7.6e-39	162.2	NA	PE 4	NA	IEA	GO:0030001	metal ion transport	GO:0046872	metal ion binding	NA	NA
Can1.2ch01g02984.t1	A0A1U8F603	99.5	5.1e-115	416.4	NA	PE 4	NA	NA	NA	NA	GO:0004857	enzyme inhibitor activity	NA	NA
Can1.2ch01g02985.t1	A0A2G3AH97	99.7	0	1448	Pentatricopeptide repeat-containing protein, chloroplastic	PE 4	NA	NA	NA	NA	NA	NA	NA	NA
Can1.2ch01g02986.t1	A0A1U8F9E7	98.7	2.4e-85	317.4	NA	PE 4	NA	NA	NA	NA	NA	NA	NA	NA
Can1.2ch01g02993.t1	A0A1U8H108	89.3	0	1135.2	polycomb group protein EMBRYONIC FLOWER 2-like isoform X1	PE 4	NA	NA	NA	NA	NA	NA	NA	NA
Can1.2ch01g02999.t1	A0A1U8H1C6	100	8.1e-203	708.8	NA	PE 4	NA	NA	NA	NA	NA	NA	NA	NA
Can1.2ch01g03000.t1	A0A2G3DDS3	97.6	1.3e-68	261.5	NA	PE 4	NA	NA	NA	NA	NA	NA	GO:0016021	integral component of membrane
Can1.2ch01g03001.t1	A0A2G3AH93	100	1.6e-182	641.3	NA	PE 4	NA	NA	NA	NA	NA	NA	NA	NA
Can1.2ch01g03003.t1	A0A1U8F7J1	100	6.7e-64	245.7	NA	PE 4	NA	NA	NA	NA	GO:0004857	enzyme inhibitor activity	NA	NA
Can1.2ch01g03004.t1	A0A2G3AH94	100	0	1166	Calcium-dependent protein kinase 2	PE 4	NA	NA	NA	NA	GO:0005524	ATP binding	NA	NA
Can1.2ch01g03005.t1	A0A1U8H161	100	0	1426.8	ABC transporter G family member 22-like	PE 4	NA	NA	NA	NA	GO:0005524	ATP binding	GO:0016021	integral component of membrane
Can1.2ch01g03006.t1	A0A1U8H0T7	100	0	2332.8	NA	PE 4	NA	NA	NA	NA	GO:0003676	nucleic acid binding	NA	NA
Can1.2ch01g03010.t1	A0A1U8H122	100	0	1273.1	protein downstream neighbor of Son	PE 4	NA	NA	NA	NA	NA	NA	NA	NA
Can1.2ch01g03011.t1	A0A1U8H112	99.8	0	1241.1	IRK-interacting protein	PE 4	NA	NA	NA	NA	NA	NA	NA	NA
Can1.2ch01g03015.t1	A0A1U8H0R8	99.2	6.7e-280	965.3	Glycosyltransferase	PE 3	2.4.1.-	NA	NA	NA	GO:0016758	transferase activity, transferring hexosyl groups	GO:0016021	integral component of membrane
Can1.2ch01g03019.t1	A0A2G3AHD1	100	0	1158.7	NA	PE 4	NA	NA	NA	NA	NA	NA	NA	NA
Can1.2ch01g03023.t1	A0A1U8H0Q3	99.6	3.4e-279	963	sodium transporter HKT1-like	PE 4	NA	NA	NA	NA	GO:0008324	cation transmembrane transporter activity	GO:0016021	integral component of membrane
Can1.2ch01g03026.t1	A0A1U8H9A0	99.3	0	1531.9	CO(2)-response secreted protease-like	PE 4	NA	NA	NA	NA	GO:0004252	serine-type endopeptidase activity	NA	NA
Can1.2ch01g03031.t1	A0A2G3AHB7	93.7	4.2e-135	483.4	NA	PE 4	NA	NA	NA	NA	GO:0004252	serine-type endopeptidase activity	NA	NA
Can1.2ch01g03032.t1	A0A1U8H9A0	83.3	5.4e-89	330.1	CO(2)-response secreted protease-like	PE 4	NA	NA	NA	NA	GO:0004252	serine-type endopeptidase activity	NA	NA
Can1.2ch01g03033.t1	A0A2G3AHB1	95.8	0	1406	CO(2)-response secreted protease	PE 4	NA	NA	NA	NA	GO:0004252	serine-type endopeptidase activity	NA	NA
Can1.2ch01g03036.t1	A0A2G2VCW5	98.7	0	4557.7	NA	PE 4	NA	IEA	GO:0008610	lipid biosynthetic process	GO:0031177	phosphopantetheine binding	GO:0016021	integral component of membrane
Can1.2ch01g03037.t1	A0A2G3DER9	99.7	0	4615.4	NA	PE 4	NA	IEA	GO:0008610	lipid biosynthetic process	GO:0020037	heme binding	GO:0016021	integral component of membrane
Can1.2ch01g03038.t1	A0A1U8H8B2	99.9	0	1570.4	protein QUIRKY-like	PE 4	NA	NA	NA	NA	NA	NA	GO:0016021	integral component of membrane
Can1.2ch01g03039.t1	A0A1U8GZJ9	100	1.6e-201	704.5	D-xylose dehydrogenase	PE 4	NA	NA	NA	NA	GO:0016491	oxidoreductase activity	NA	NA
Can1.2ch01g03041.t1	A0A1U8H8B2	97.9	2.6e-165	583.9	protein QUIRKY-like	PE 4	NA	NA	NA	NA	NA	NA	GO:0016021	integral component of membrane
Can1.2ch01g03043.t1	A0A2G3DER9	94.5	2.3e-65	250.8	NA	PE 4	NA	IEA	GO:0008610	lipid biosynthetic process	GO:0020037	heme binding	GO:0016021	integral component of membrane
Can1.2ch01g03048.t1	A0A2G3AHC4	99.6	2e-142	507.7	NA	PE 3	NA	NA	NA	NA	GO:0016491	oxidoreductase activity	NA	NA
Can1.2ch01g03055.t1	A0A2G2XNZ1	99	1e-54	214.9	NA	PE 4	NA	NA	NA	NA	NA	NA	NA	NA
Can1.2ch01g03057.t1	A0A1U8E6D4	92	8.9e-156	552.4	Lipoxygenase	PE 3	1.13.11.-	IEA	GO:0031408	oxylipin biosynthetic process	GO:0016702	oxidoreductase activity, acting on single donors with incorporation of molecular oxygen, incorporation of two atoms of oxygen	NA	NA
Can1.2ch01g03058.t1	A0A2G3AHC3	100	9.8e-62	238.8	Lipoxygenase	PE 3	1.13.11.-	IEA	GO:0031408	oxylipin biosynthetic process	GO:0016702	oxidoreductase activity, acting on single donors with incorporation of molecular oxygen, incorporation of two atoms of oxygen	NA	NA
Can1.2ch01g03059.t1	A0A1U8F8N0	100	8.5e-183	642.1	NA	PE 3	NA	NA	NA	NA	GO:0016491	oxidoreductase activity	NA	NA
Can1.2ch01g03071.t1	A0A2G3DEY7	98.9	0	1831.2	Lipoxygenase (Fragment)	PE 3	1.13.11.-	IEA	GO:0031408	oxylipin biosynthetic process	GO:0016702	oxidoreductase activity, acting on single donors with incorporation of molecular oxygen, incorporation of two atoms of oxygen	NA	NA
Can1.2ch01g03074.t1	A0A2G3AHG6	99.2	7.6e-287	988.4	Lipoxygenase	PE 3	1.13.11.-	IEA	GO:0031408	oxylipin biosynthetic process	GO:0016702	oxidoreductase activity, acting on single donors with incorporation of molecular oxygen, incorporation of two atoms of oxygen	NA	NA
Can1.2ch01g03077.t1	Q6X5R6	86.6	0	1338.6	Lipoxygenase (Fragment)	PE 2	1.13.11.-	TAS	GO:0010597	green leaf volatile biosynthetic process	GO:0016702	oxidoreductase activity, acting on single donors with incorporation of molecular oxygen, incorporation of two atoms of oxygen	NA	NA
Can1.2ch01g03080.t1	A0A1U7YEJ6	85	2.1e-285	983.8	G-type lectin S-receptor-like serine/threonine-protein kinase RLK1	PE 4	NA	NA	NA	NA	GO:0004674	protein serine/threonine kinase activity	GO:0016021	integral component of membrane
Can1.2ch01g03082.t1	A0A1U8GZL2	100	8.7e-208	725.3	L-idonate 5-dehydrogenase	PE 3	NA	NA	NA	NA	GO:0016491	oxidoreductase activity	NA	NA
Can1.2ch01g03086.t1	A0A2G3DEU7	99.6	2e-263	910.6	Pentatricopeptide repeat-containing protein, chloroplastic	PE 4	NA	NA	NA	NA	NA	NA	NA	NA
Can1.2ch01g03087.t1	A0A2G2XP25	99	0	1260	UPF0061 protein	PE 3	NA	NA	NA	NA	NA	NA	NA	NA
Can1.2ch01g03088.t1	A0A2G3DET2	99.5	4e-112	406.8	NA	PE 4	NA	NA	NA	NA	GO:0016787	hydrolase activity	NA	NA
Can1.2ch01g03095.t1	A0A2G3AHE5	83.2	1.3e-115	418.7	NA	PE 4	NA	NA	NA	NA	GO:0008234	cysteine-type peptidase activity	NA	NA
Can1.2ch01g03096.t1	A0A2G3CNG7	91.6	3.6e-66	253.4	NA	PE 4	NA	NA	NA	NA	GO:0008234	cysteine-type peptidase activity	NA	NA
Can1.2ch01g03103.t1	A0A2G3AHE2	100	2.3e-152	540.8	NA	PE 4	NA	NA	NA	NA	NA	NA	GO:0016021	integral component of membrane
Can1.2ch01g03110.t1	A0A2G3DE98	80.8	1.4e-49	198.4	Non-structural maintenance of chromosomes element 4	PE 3	NA	IEA	GO:0006281	DNA repair	NA	NA	GO:0005634	nucleus
Can1.2ch01g03111.t1	A0A2G3AHE3	100	3.9e-118	426.8	NA	PE 4	NA	NA	NA	NA	GO:0005524	ATP binding	NA	NA
Can1.2ch01g03113.t1	A0A2G3AHE4	99.6	0	1686.4	NA	PE 4	NA	NA	NA	NA	GO:0005524	ATP binding	NA	NA
Can1.2ch01g03126.t1	A0A2G3AHQ0	98.8	9.5e-89	328.9	NA	PE 4	NA	NA	NA	NA	NA	NA	NA	NA
Can1.2ch01g03134.t1	A0A1U8F895	98.9	1.9e-213	744.2	Non-structural maintenance of chromosomes element 4	PE 3	NA	IEA	GO:0006310	DNA recombination	NA	NA	GO:0030915	Smc5-Smc6 complex
Can1.2ch01g03135.t1	A0A1U8H6A0	99.5	1.2e-224	781.6	enoyl-[acyl-carrier-protein] reductase [NADH], chloroplastic-like isoform X1	PE 4	NA	NA	NA	NA	NA	NA	NA	NA
Can1.2ch01g03137.t1	A0A2G2XN39	99.3	0	1188.7	NA	PE 4	NA	NA	NA	NA	GO:0022857	transmembrane transporter activity	GO:0016021	integral component of membrane
Can1.2ch01g03148.t1	A0A2G3DEC0	100	3.2e-49	196.8	Non-structural maintenance of chromosomes element 4	PE 3	NA	IEA	GO:0006310	DNA recombination	NA	NA	GO:0005634	nucleus
Can1.2ch01g03150.t1	A0A1U8H6H6	99.5	3.1e-238	826.6	3-oxo-Delta(4,5)-steroid 5-beta-reductase-like	PE 4	NA	NA	NA	NA	GO:0003824	catalytic activity	NA	NA
Can1.2ch01g03158.t1	Q41305	91.3	1.8e-216	754.2	D12 oleate desaturase	PE 2	NA	IEA	GO:0006629	lipid metabolic process	GO:0016717	oxidoreductase activity, acting on paired donors, with oxidation of a pair of donors resulting in the reduction of molecular oxygen to two molecules of water	GO:0016021	integral component of membrane
Can1.2ch01g03161.t1	A0A1U8H4S8	99.6	1.3e-146	521.5	unconventional myosin-XVI-like isoform X3	PE 4	NA	NA	NA	NA	NA	NA	NA	NA
Can1.2ch01g03162.t1	A0A1U8FGN6	100	3.3e-106	387.1	NA	PE 4	NA	NA	NA	NA	NA	NA	NA	NA
Can1.2ch01g03167.t1	A0A1U8FHD8	98.5	2.4e-78	293.9	NA	PE 4	NA	NA	NA	NA	NA	NA	NA	NA
Can1.2ch01g03172.t1	A0A1U8H5P6	85.2	2.1e-65	251.1	formin-like protein 20 isoform X1	PE 4	NA	NA	NA	NA	NA	NA	NA	NA
Can1.2ch01g03181.t1	A0A1U8H5P6	93.6	2.4e-213	743.8	formin-like protein 20 isoform X1	PE 4	NA	NA	NA	NA	NA	NA	NA	NA
Can1.2ch01g03182.t1	A0A2G3AHK2	98.6	2.8e-116	420.6	NA	PE 4	NA	NA	NA	NA	NA	NA	GO:0016021	integral component of membrane
Can1.2ch01g03183.t1	A0A2G2XN48	100	0	3916.3	Callose synthase 3	PE 4	NA	IEA	GO:0006075	(1->3)-beta-D-glucan biosynthetic process	GO:0003843	1,3-beta-D-glucan synthase activity	GO:0000148	1,3-beta-D-glucan synthase complex
Can1.2ch01g03185.t1	A0A1U8GYV5	99.9	0	3729.5	callose synthase 9	PE 4	NA	IEA	GO:0006075	(1->3)-beta-D-glucan biosynthetic process	GO:0003843	1,3-beta-D-glucan synthase activity	GO:0000148	1,3-beta-D-glucan synthase complex
Can1.2ch01g03188.t1	A0A2G3DEB0	99.1	4.9e-57	223	NA	PE 4	NA	NA	NA	NA	NA	NA	NA	NA
Can1.2ch01g03193.t1	A0A2G3DEB8	87.2	2e-32	140.6	NA	PE 4	NA	NA	NA	NA	GO:0016747	transferase activity, transferring acyl groups other than amino-acyl groups	NA	NA
Can1.2ch01g03194.t1	A0A1U8FEG0	84.7	1.1e-159	565.5	vinorine synthase-like	PE 4	NA	NA	NA	NA	GO:0016747	transferase activity, transferring acyl groups other than amino-acyl groups	NA	NA
Can1.2ch01g03196.t1	A0A2G3AHL1	100	5.1e-49	196.1	NA	PE 4	NA	NA	NA	NA	NA	NA	NA	NA
Can1.2ch01g03201.t1	A0A2G2XN47	100	3.2e-82	307	NA	PE 4	NA	IEA	GO:0008033	tRNA processing	GO:0004540	ribonuclease activity	NA	NA
Can1.2ch01g03202.t1	A0A1U8GYY8	100	0	1256.9	formate--tetrahydrofolate ligase	PE 3	NA	NA	NA	NA	GO:0005524	ATP binding	NA	NA
Can1.2ch01g03203.t1	K7QJP8	88.7	2.9e-165	583.9	Peroxidase	PE 2	1.11.1.7	IEA	GO:0006979	response to oxidative stress	GO:0046872	metal ion binding	GO:0005576	extracellular region
Can1.2ch01g03204.t1	K7QJP8	86.5	1.6e-160	568.2	Peroxidase	PE 2	1.11.1.7	IEA	GO:0006979	response to oxidative stress	GO:0046872	metal ion binding	GO:0005576	extracellular region
Can1.2ch01g03206.t1	A0A2G2XN56	99.4	3.5e-92	340.5	Peroxidase	PE 3	1.11.1.7	IEA	GO:0042744	hydrogen peroxide catabolic process	GO:0004601	peroxidase activity	GO:0005576	extracellular region
Can1.2ch01g03211.t1	A0A1U8FFW9	98.7	9.6e-83	308.9	protein NDR1-like	PE 4	NA	NA	NA	NA	NA	NA	GO:0016021	integral component of membrane
Can1.2ch01g03223.t1	A0A2G2XN92	99.5	1e-225	785	Putative plastid-lipid-associated protein 12, chloroplastic	PE 4	NA	NA	NA	NA	NA	NA	GO:0009535	chloroplast thylakoid membrane
Can1.2ch01g03224.t1	A0A2G2XN55	99.2	3.9e-297	1022.7	DEAD-box ATP-dependent RNA helicase 41	PE 4	NA	NA	NA	NA	GO:0004386	helicase activity	GO:0016021	integral component of membrane
Can1.2ch01g03226.t1	A0A1U8ENK5	89.2	1.3e-196	688.3	NA	PE 4	NA	NA	NA	NA	GO:0008168	methyltransferase activity	NA	NA
Can1.2ch01g03227.t1	A0A2G3AHS2	94.9	1.1e-56	221.9	NA	PE 4	NA	NA	NA	NA	NA	NA	NA	NA
Can1.2ch01g03235.t1	A0A2G3DEB8	93	1.6e-73	278.1	NA	PE 4	NA	NA	NA	NA	GO:0016747	transferase activity, transferring acyl groups other than amino-acyl groups	NA	NA
Can1.2ch01g03238.t1	A0A2G3AHM1	100	1e-45	184.9	NA	PE 4	NA	IEA	GO:0042545	cell wall modification	GO:0030599	pectinesterase activity	NA	NA
Can1.2ch01g03248.t1	A0A2G2Z3S0	99.3	3.1e-74	280.4	NA	PE 4	NA	NA	NA	NA	NA	NA	GO:0005739	mitochondrion
Can1.2ch01g03251.t1	A0A1U8H0E4	99.9	0	1966	DNA (Cytosine-5)-methyltransferase CMT3-like	PE 3	NA	NA	NA	NA	GO:0008168	methyltransferase activity	GO:0005634	nucleus
Can1.2ch01g03252.t1	A0A1U8EEY2	99.1	3.1e-58	226.9	26.5 kDa heat shock protein, mitochondrial-like	PE 3	NA	NA	NA	NA	NA	NA	NA	NA
Can1.2ch01g03253.t1	A0A1U8H0F4	99.6	2.4e-126	454.1	26.5 kDa heat shock protein, mitochondrial	PE 3	NA	NA	NA	NA	NA	NA	NA	NA
Can1.2ch01g03256.t1	A0A2G3DF14	99.3	1e-80	302	PP2A regulatory subunit TAP46	PE 4	NA	IEA	GO:0009966	regulation of signal transduction	NA	NA	NA	NA
Can1.2ch01g03261.t1	A0A1U8H052	99.5	2.1e-229	797.3	PP2A regulatory subunit TAP46-like	PE 4	NA	IEA	GO:0009966	regulation of signal transduction	NA	NA	NA	NA
Can1.2ch01g03272.t1	A0A2G3AHR8	100	3.7e-30	132.9	Putative 60S ribosomal protein L14	PE 4	NA	IEA	GO:0006412	translation	GO:0003735	structural constituent of ribosome	GO:0005840	ribosome
Can1.2ch01g03273.t1	A0A2G3AHN1	99.7	0	1394.8	NA	PE 4	NA	NA	NA	NA	GO:0005524	ATP binding	NA	NA
Can1.2ch01g03274.t1	A0A2G2XNQ8	99.5	1.3e-109	398.3	NA	PE 4	NA	NA	NA	NA	NA	NA	NA	NA
Can1.2ch01g03275.t1	A0A2G3AHW4	99.6	4.4e-146	520	NA	PE 4	NA	NA	NA	NA	NA	NA	NA	NA
Can1.2ch01g03276.t1	A0A2G3DEG7	84.4	2e-72	274.6	NA	PE 4	NA	NA	NA	NA	NA	NA	NA	NA
Can1.2ch01g03278.t1	A0A2G3AHN2	100	1.4e-220	768.1	metal tolerance protein 4-like isoform X2	PE 4	NA	NA	NA	NA	GO:0008324	cation transmembrane transporter activity	GO:0016021	integral component of membrane
Can1.2ch01g03279.t1	A0A2G3DEF3	93.7	3.8e-110	400.2	NA	PE 4	NA	NA	NA	NA	GO:0016787	hydrolase activity	NA	NA
Can1.2ch01g03280.t1	A0A1U8H1I7	100	1.6e-50	201.1	60S acidic ribosomal protein P1-like	PE 3	NA	IEA	GO:0006414	translational elongation	GO:0003735	structural constituent of ribosome	GO:0005840	ribosome
Can1.2ch01g03281.t1	A0A1U8H9Y8	99.5	0	1173.7	GTP-binding protein BRASSINAZOLE INSENSITIVE PALE GREEN 2, chloroplastic	PE 4	NA	NA	NA	NA	GO:0005525	GTP binding	NA	NA
Can1.2ch01g03282.t1	A0A2G3DEF1	99	4.4e-184	646.4	E3 ubiquitin-protein ligase SINAT2	PE 4	NA	IEA	GO:0006511	ubiquitin-dependent protein catabolic process	GO:0016874	ligase activity	GO:0005634	nucleus
Can1.2ch01g03287.t1	A0A2G3DED9	99.4	2.7e-189	663.7	E3 ubiquitin-protein ligase SINAT2	PE 4	NA	IEA	GO:0006511	ubiquitin-dependent protein catabolic process	GO:0016874	ligase activity	GO:0005634	nucleus
Can1.2ch01g03293.t1	A0A1S4BLC6	80.4	9.8e-150	532.3	ent-copalyl diphosphate synthase, chloroplastic-like	PE 3	NA	NA	NA	NA	GO:0000287	magnesium ion binding	NA	NA
Can1.2ch01g03297.t1	A0A2G3AHR0	98.6	1.8e-36	154.1	NA	PE 4	NA	NA	NA	NA	NA	NA	NA	NA
Can1.2ch01g03301.t1	A0A2G3AHV1	97.5	3.7e-37	156.4	NA	PE 4	NA	NA	NA	NA	GO:0004672	protein kinase activity	NA	NA
Can1.2ch01g03307.t1	A0A1U8H871	100	1.9e-182	641	NA	PE 4	NA	IEA	GO:0006281	DNA repair	NA	NA	GO:0030915	Smc5-Smc6 complex
Can1.2ch01g03312.t1	A0A2G2XN58	94.4	5.5e-172	606.3	NA	PE 4	NA	IEA	GO:0006511	ubiquitin-dependent protein catabolic process	GO:0008270	zinc ion binding	GO:0005634	nucleus
Can1.2ch01g03322.t1	A0A1U8GZX7	100	5.9e-295	1015.4	Cysteine protease	PE 3	3.4.22.-	IEA	GO:0015031	protein transport	GO:0008234	cysteine-type peptidase activity	GO:0005737	cytoplasm
Can1.2ch01g03323.t1	A0A2G2XN77	97	5.1e-90	333.2	NA	PE 4	NA	NA	NA	NA	NA	NA	NA	NA
Can1.2ch01g03330.t1	A0A1U8GZZ6	99.3	3.3e-168	593.6	probable rRNA-processing protein EBP2 homolog isoform X2	PE 4	NA	NA	NA	NA	NA	NA	NA	NA
Can1.2ch01g03344.t1	A0A1U8F6Q2	100	2.3e-158	560.8	NA	PE 4	NA	NA	NA	NA	NA	NA	NA	NA
Can1.2ch01g03345.t1	A0A1U8FGW5	100	2.5e-157	557.4	NA	PE 4	NA	NA	NA	NA	NA	NA	NA	NA
Can1.2ch01g03349.t1	A0A2G2XNB6	100	2.9e-115	417.2	NA	PE 4	NA	NA	NA	NA	NA	NA	GO:0016021	integral component of membrane
Can1.2ch01g03362.t1	A0A2G3AHT2	100	7.6e-187	655.6	transmembrane protein 45B-like	PE 4	NA	NA	NA	NA	NA	NA	GO:0016021	integral component of membrane
Can1.2ch01g03364.t1	A0A1J6IX55	87.8	0	1508	E3 ubiquitin protein ligase	PE 3	2.3.2.27	IEA	GO:0009965	leaf morphogenesis	GO:0042803	protein homodimerization activity	GO:0005634	nucleus
Can1.2ch01g03365.t1	A0A1U8E1N4	100	1.1e-162	575.1	NA	PE 4	NA	IEA	GO:0006355	regulation of transcription, DNA-templated	GO:0003677	DNA binding	GO:0005634	nucleus
Can1.2ch01g03367.t1	A0A1U8GZ09	100	3.8e-141	503.4	NA	PE 4	NA	NA	NA	NA	NA	NA	NA	NA
Can1.2ch01g03368.t1	A0A1U8GYM7	100	0	1655.2	leucine-rich repeat extensin-like protein 5	PE 4	NA	NA	NA	NA	GO:0003723	RNA binding	NA	NA
Can1.2ch01g03370.t1	A0A2G3AHS7	99.4	3.1e-275	949.9	GPI mannosyltransferase 2	PE 3	2.4.1.-	IEA	GO:0006506	GPI anchor biosynthetic process	GO:0004584	dolichyl-phosphate-mannose-glycolipid alpha-mannosyltransferase activity	GO:0005789	endoplasmic reticulum membrane
Can1.2ch01g03371.t1	A0A2G3AHW0	100	1.4e-109	398.3	protein YLS3	PE 4	NA	NA	NA	NA	NA	NA	GO:0016021	integral component of membrane
Can1.2ch01g03373.t1	A0A1U8H7A2	100	2.1e-104	380.9	NA	PE 4	NA	NA	NA	NA	NA	NA	NA	NA
Can1.2ch01g03375.t1	A0A1U8GYF7	100	1e-277	958	F-box/kelch-repeat protein At1g55270 isoform X1	PE 4	NA	NA	NA	NA	NA	NA	NA	NA
Can1.2ch01g03376.t1	A0A2G3AHU0	100	0	1214.1	DEAD-box ATP-dependent RNA helicase 11-like	PE 4	NA	NA	NA	NA	GO:0003676	nucleic acid binding	NA	NA
Can1.2ch01g03377.t1	A0A2G2XNM8	99.7	1.3e-179	631.7	Serine/threonine-protein phosphatase	PE 3	3.1.3.16	NA	NA	NA	GO:0004721	phosphoprotein phosphatase activity	NA	NA
Can1.2ch01g03378.t1	A0A2G3AHS6	99.7	5e-225	782.7	Phytoene synthase, chloroplastic	PE 4	NA	IEA	GO:0006696	ergosterol biosynthetic process	GO:0004310	farnesyl-diphosphate farnesyltransferase activity	NA	NA
Can1.2ch01g03379.t1	A0A2G3AHT8	100	2.1e-213	744.2	NA	PE 4	NA	NA	NA	NA	NA	NA	GO:0016021	integral component of membrane
Can1.2ch01g03392.t1	A0A1U8GY85	100	3.5e-273	943	Putative polyamine transporter	PE 4	NA	NA	NA	NA	GO:0022857	transmembrane transporter activity	GO:0016020	membrane
Can1.2ch01g03393.t1	A0A1U8H547	100	1.7e-139	498	NA	PE 4	NA	NA	NA	NA	NA	NA	NA	NA
Can1.2ch01g03394.t1	A0A2G3AHX3	99.8	9e-277	954.9	Putative polyamine transporter	PE 4	NA	NA	NA	NA	GO:0022857	transmembrane transporter activity	GO:0016021	integral component of membrane
Can1.2ch01g03400.t1	A0A1U8F6K8	100	2.8e-166	587	extensin-1-like	PE 4	NA	NA	NA	NA	NA	NA	NA	NA
Can1.2ch01g03401.t1	A0A2G3AHS8	99.6	2.9e-163	577	NA	PE 4	NA	NA	NA	NA	NA	NA	NA	NA
Can1.2ch01g03402.t1	A0A2G3AHT5	99.7	4.9e-191	669.5	NA	PE 4	NA	NA	NA	NA	NA	NA	NA	NA
Can1.2ch01g03404.t1	A0A2G3AI12	99.2	1.9e-237	823.9	NA	PE 4	NA	NA	NA	NA	NA	NA	NA	NA
Can1.2ch01g03405.t1	A0A1U8H533	100	2.4e-108	394	constitutive photomorphogenesis protein 10	PE 4	NA	NA	NA	NA	NA	NA	NA	NA
Can1.2ch01g03406.t1	A0A2G2XNZ6	99.8	2.3e-294	1013.4	Glucan endo-1,3-beta-glucosidase 4	PE 3	NA	IEA	GO:0005975	carbohydrate metabolic process	GO:0004553	hydrolase activity, hydrolyzing O-glycosyl compounds	GO:0016021	integral component of membrane
Can1.2ch01g03408.t1	A0A2G3AHT7	100	3.6e-36	153.3	NA	PE 4	NA	NA	NA	NA	NA	NA	NA	NA
Can1.2ch01g03410.t1	A0A1U8GXY1	100	1.9e-152	541.2	serine/arginine-rich SC35-like splicing factor SCL30A	PE 4	NA	NA	NA	NA	GO:0003723	RNA binding	NA	NA
Can1.2ch01g03414.t1	A0A2G2XNZ2	98.8	1.3e-144	515	Protein MAK16 homolog	PE 3	NA	NA	NA	NA	NA	NA	GO:0005730	nucleolus
Can1.2ch01g03425.t1	A0A2G3AHY5	99.7	0	1263.4	NA	PE 4	NA	NA	NA	NA	NA	NA	NA	NA
Can1.2ch01g03426.t1	A0A2G2XP29	98.1	3e-141	503.8	NA	PE 4	NA	NA	NA	NA	NA	NA	GO:0016021	integral component of membrane
Can1.2ch01g03427.t1	A0A1U8EJW0	100	5.1e-172	606.3	LOW QUALITY PROTEIN receptor-like protein 12	PE 4	NA	NA	NA	NA	NA	NA	GO:0016021	integral component of membrane
Can1.2ch01g03428.t1	A0A2G3AHU3	98.1	5.6e-85	316.2	NA	PE 4	NA	NA	NA	NA	NA	NA	GO:0016021	integral component of membrane
Can1.2ch01g03429.t1	A0A1U8EJW0	100	2.3e-71	270.8	LOW QUALITY PROTEIN receptor-like protein 12	PE 4	NA	NA	NA	NA	NA	NA	GO:0016021	integral component of membrane
Can1.2ch01g03431.t1	A0A2G3AI23	100	4.7e-113	409.8	NA	PE 4	NA	NA	NA	NA	NA	NA	GO:0016021	integral component of membrane
Can1.2ch01g03432.t1	A0A2G3AHW1	99.8	7.1e-244	845.5	NA	PE 4	NA	NA	NA	NA	NA	NA	NA	NA
Can1.2ch01g03440.t1	A0A2G3AHU5	100	7.5e-139	495.7	NA	PE 4	NA	NA	NA	NA	NA	NA	NA	NA
Can1.2ch01g03465.t1	A0A2G2WWW4	81.9	9.2e-83	309.3	3-hydroxy-3-methylglutaryl coenzyme A reductase	PE 3	1.1.1.34	IEA	GO:0008299	isoprenoid biosynthetic process	GO:0050661	NADP binding	GO:0005789	endoplasmic reticulum membrane
Can1.2ch01g03473.t1	A0A1U8H5Y6	100	8.7e-289	995	Protein DETOXIFICATION	PE 3	NA	NA	NA	NA	GO:0015238	drug transmembrane transporter activity	GO:0016021	integral component of membrane
Can1.2ch01g03478.t1	A0A2G2XNE4	99.4	0	1062.8	Calcium-dependent protein kinase 7	PE 4	NA	NA	NA	NA	GO:0004672	protein kinase activity	NA	NA
Can1.2ch01g03482.t1	A0A2G3AHE5	84.7	1.6e-67	258.1	NA	PE 4	NA	NA	NA	NA	GO:0008234	cysteine-type peptidase activity	NA	NA
Can1.2ch01g03484.t1	A0A2G3AI40	99.6	1.4e-147	525	2Fe-2S ferredoxin	PE 4	NA	NA	NA	NA	GO:0051537	2 iron, 2 sulfur cluster binding	NA	NA
Can1.2ch01g03492.t1	A0A1U8GZC2	100	4e-205	716.5	NA	PE 4	NA	IEA	GO:0015031	protein transport	NA	NA	GO:0030176	integral component of endoplasmic reticulum membrane
Can1.2ch01g03493.t1	A0A2G3DEP5	99.7	0	1179.9	NA	PE 4	NA	NA	NA	NA	NA	NA	NA	NA
Can1.2ch01g03495.t1	A0A2G3AI41	98.3	3.9e-62	240	NA	PE 4	NA	NA	NA	NA	NA	NA	NA	NA
Can1.2ch01g03497.t1	A0A2G3AI85	88.6	3.4e-89	330.5	NA	PE 4	NA	NA	NA	NA	NA	NA	NA	NA
Can1.2ch01g03500.t1	A0A1U8EDA2	96.1	3.3e-183	643.7	LOW QUALITY PROTEIN cell division control protein 48 homolog C-like	PE 4	NA	IEA	GO:0051301	cell division	GO:0005524	ATP binding	NA	NA
Can1.2ch01g03501.t1	A0A1U8EDA2	83.3	1.8e-232	807.7	LOW QUALITY PROTEIN cell division control protein 48 homolog C-like	PE 4	NA	IEA	GO:0051301	cell division	GO:0005524	ATP binding	NA	NA
Can1.2ch01g03510.t1	A0A1U8H8I4	99.3	4.7e-159	563.1	nuclear transcription factor Y subunit A-1-like isoform X3	PE 4	NA	NA	NA	NA	GO:0003700	DNA-binding transcription factor activity	GO:0016602	CCAAT-binding factor complex
Can1.2ch01g03511.t1	A0A2G3AIA7	100	1.2e-75	285	NA	PE 4	NA	NA	NA	NA	GO:0008234	cysteine-type peptidase activity	GO:0016021	integral component of membrane
Can1.2ch01g03513.t1	A0A2G2ZDJ6	85.4	5.6e-74	279.6	NA	PE 4	NA	NA	NA	NA	GO:0008234	cysteine-type peptidase activity	NA	NA
Can1.2ch01g03520.t1	A0A1U8H0W7	100	0	1448.7	L-type lectin-domain containing receptor kinase IX.1-like	PE 4	NA	NA	NA	NA	GO:0030246	carbohydrate binding	GO:0016021	integral component of membrane
Can1.2ch01g03523.t1	A0A1U8FHL1	99.1	3.5e-57	223.4	NA	PE 4	NA	NA	NA	NA	NA	NA	NA	NA
Can1.2ch01g03524.t1	A0A1U8H983	100	3.2e-191	670.2	DNA repair protein XRCC2 homolog isoform X1	PE 4	NA	IEA	GO:0000724	double-strand break repair via homologous recombination	NA	NA	GO:0005657	replication fork
Can1.2ch01g03526.t1	A6N6K7	95.4	2.7e-179	630.6	Phenylacetaldehyde reductase	PE 2	NA	NA	NA	NA	GO:0016616	oxidoreductase activity, acting on the CH-OH group of donors, NAD or NADP as acceptor	NA	NA
Can1.2ch01g03535.t1	A6N6K8	88.8	1.4e-164	581.6	Phenylacetaldehyde reductase	PE 2	NA	NA	NA	NA	GO:0016616	oxidoreductase activity, acting on the CH-OH group of donors, NAD or NADP as acceptor	NA	NA
Can1.2ch01g03539.t1	A0A2G3AI97	100	0	1072.8	NAD(H) kinase 1	PE 3	NA	IEA	GO:0019674	NAD metabolic process	GO:0003951	NAD+ kinase activity	NA	NA
Can1.2ch01g03544.t1	A0A1U8H0F7	97	1.6e-212	741.1	F-box protein CPR30-like	PE 4	NA	NA	NA	NA	NA	NA	NA	NA
Can1.2ch01g03545.t1	A0A2G3DF87	92.6	3e-225	783.5	NA	PE 4	NA	NA	NA	NA	NA	NA	NA	NA
Can1.2ch01g03555.t1	A0A2G2VB89	92.9	5.3e-28	125.9	WEB family protein, chloroplastic (Fragment)	PE 4	NA	NA	NA	NA	NA	NA	NA	NA
Can1.2ch01g03561.t1	A0A1U8H8Y1	100	6.4e-297	1021.9	Cytochrome 71D8	PE 3	NA	NA	NA	NA	GO:0004497	monooxygenase activity	NA	NA
Can1.2ch01g03563.t1	A0A2G3AI61	100	1.4e-97	358.2	NA	PE 4	NA	NA	NA	NA	NA	NA	NA	NA
Can1.2ch01g03567.t1	A0A3Q7ESE9	84.8	9.4e-130	465.7	NA	PE 3	NA	NA	NA	NA	GO:0046872	metal ion binding	GO:0016021	integral component of membrane
Can1.2ch01g03575.t1	A0A1U8GZD3	100	2.2e-289	996.9	5-epiaristolochene 1,3-dihydroxylase	PE 3	NA	NA	NA	NA	GO:0020037	heme binding	GO:0016021	integral component of membrane
Can1.2ch01g03576.t1	A0A2G2V870	99.2	0	2028.4	Protein QUIRKY	PE 4	NA	NA	NA	NA	NA	NA	GO:0016021	integral component of membrane
Can1.2ch01g03577.t1	A0A2G3AI35	97.3	1.5e-103	378.3	NA	PE 3	NA	NA	NA	NA	GO:0016705	oxidoreductase activity, acting on paired donors, with incorporation or reduction of molecular oxygen	NA	NA
Can1.2ch01g03581.t1	Q01412	81.3	1.9e-122	441.4	Glucan endo-1,3-beta-glucosidase A	PE 1	3.2.1.39	IEA	GO:0006952	defense response	GO:0042973	glucan endo-1,3-beta-D-glucosidase activity	GO:0046658	anchored component of plasma membrane
Can1.2ch01g03584.t1	Q70C53	82.2	2.7e-163	577.4	1,3-beta-D-glucan glucanohydrolase (Glucan endo-1,3-beta-glucosidase a)	PE 1	3.2.1.39	IEA	GO:0005975	carbohydrate metabolic process	GO:0042973	glucan endo-1,3-beta-D-glucosidase activity	NA	NA
Can1.2ch01g03588.t1	A0A2G3AI20	100	3.6e-201	703.4	Fe(2+) transport protein 2	PE 3	NA	NA	NA	NA	GO:0005385	zinc ion transmembrane transporter activity	GO:0016021	integral component of membrane
Can1.2ch01g03591.t1	A0A2G3AHZ8	100	2.4e-57	223.8	NA	PE 4	NA	NA	NA	NA	NA	NA	NA	NA
Can1.2ch01g03592.t1	A0A2G3AHZ9	100	0	1144	zinc finger CCCH domain-containing protein 53-like isoform X2	PE 4	NA	NA	NA	NA	GO:0046872	metal ion binding	NA	NA
Can1.2ch01g03613.t1	A0A2G3AI01	99.5	1.1e-241	838.2	NA	PE 4	NA	NA	NA	NA	NA	NA	NA	NA
Can1.2ch01g03622.t1	A0A2G3AI03	99.2	4.5e-72	273.1	NA	PE 4	NA	NA	NA	NA	GO:0004869	cysteine-type endopeptidase inhibitor activity	NA	NA
Can1.2ch01g03626.t1	A0A1U8F109	100	3.7e-74	280	Cysteine proteinase inhibitor 5	PE 4	NA	NA	NA	NA	GO:0004869	cysteine-type endopeptidase inhibitor activity	NA	NA
Can1.2ch01g03631.t1	A0A1U8HAL8	100	2.5e-271	936.8	5-epiaristolochene 1,3-dihydroxylase	PE 3	NA	NA	NA	NA	GO:0005506	iron ion binding	GO:0016021	integral component of membrane
Can1.2ch01g03633.t1	A0A2G3DF80	100	3.5e-210	733.4	NA	PE 4	NA	NA	NA	NA	NA	NA	GO:0016021	integral component of membrane
Can1.2ch01g03634.t1	A0A1U8HAF4	100	5.4e-160	566.2	NA	PE 4	NA	NA	NA	NA	NA	NA	NA	NA
Can1.2ch01g03638.t1	A0A1U8EPS1	100	6.3e-112	406	mannan endo-1,4-beta-mannosidase 4-like	PE 3	NA	IEA	GO:0005975	carbohydrate metabolic process	GO:0004553	hydrolase activity, hydrolyzing O-glycosyl compounds	NA	NA
Can1.2ch01g03639.t1	A0A2G3AI05	100	1.8e-64	247.7	NA	PE 4	NA	NA	NA	NA	NA	NA	NA	NA
Can1.2ch01g03641.t1	A0A2G3AI07	99.6	0	1429.5	Putative boron transporter 3	PE 4	NA	NA	NA	NA	GO:0005452	inorganic anion exchanger activity	GO:0016021	integral component of membrane
Can1.2ch01g03650.t1	A0A2G3DF85	99.2	0	1051.2	Non-specific phospholipase C6	PE 4	NA	NA	NA	NA	GO:0016788	hydrolase activity, acting on ester bonds	NA	NA
Can1.2ch01g03656.t1	A0A2G2XP28	100	3.1e-148	526.9	NA	PE 4	NA	IEA	GO:0006644	phospholipid metabolic process	GO:0004623	phospholipase A2 activity	NA	NA
Can1.2ch01g03657.t1	A0A2G2XP30	99.8	0	1712.6	Rho GTPase-activating protein 7	PE 4	NA	IEA	GO:0007165	signal transduction	GO:0005096	GTPase activator activity	NA	NA
Can1.2ch01g03661.t1	Q6KC53	82.2	4.1e-265	916.4	Calcium-dependent protein kinase 17	PE 2	NA	NA	NA	NA	GO:0005524	ATP binding	NA	NA
Can1.2ch01g03662.t1	A0A2G2XP74	88.6	1.1e-153	545.4	Transcription factor HBP-1b(C1)	PE 4	NA	IEA	GO:0006351	transcription, DNA-templated	GO:0043565	sequence-specific DNA binding	NA	NA
Can1.2ch01g03664.t1	A0A2G3AI37	100	7.5e-69	262.3	NA	PE 4	NA	NA	NA	NA	NA	NA	NA	NA
Can1.2ch01g03671.t1	A0A2G3AI16	100	1.3e-92	341.7	NA	PE 4	NA	NA	NA	NA	GO:0003700	DNA-binding transcription factor activity	GO:0005634	nucleus
Can1.2ch01g03679.t1	A0A1U8EUG9	100	1.5e-90	334.7	ethylene-responsive transcription factor CRF5-like	PE 4	NA	NA	NA	NA	GO:0003700	DNA-binding transcription factor activity	GO:0005634	nucleus
Can1.2ch01g03687.t1	A0A2G3AI21	100	1.7e-62	241.1	NA	PE 4	NA	NA	NA	NA	NA	NA	NA	NA
Can1.2ch01g03694.t1	A0A2G3DF54	96.9	1.9e-129	464.5	TMV resistance protein N	PE 4	NA	IEA	GO:0007165	signal transduction	GO:0043531	ADP binding	NA	NA
Can1.2ch01g03697.t1	A0A2G2Z8P8	90.7	5.4e-181	636.3	NA	PE 4	NA	NA	NA	NA	GO:0043531	ADP binding	NA	NA
Can1.2ch01g03700.t1	A0A1U8H9F5	100	9.9e-193	675.2	signal peptide peptidase-like	PE 4	NA	NA	NA	NA	GO:0004190	aspartic-type endopeptidase activity	GO:0016021	integral component of membrane
Can1.2ch01g03701.t1	A0A1U8HBF9	99.8	0	1140.6	L-ascorbate oxidase-like	PE 3	NA	NA	NA	NA	GO:0016491	oxidoreductase activity	GO:0005576	extracellular region
Can1.2ch01g03706.t1	A0A0V0HSD1	85	4.4e-155	550.1	Putative transmembrane epididymal protein 1-like	PE 4	NA	NA	NA	NA	NA	NA	GO:0016021	integral component of membrane
Can1.2ch01g03722.t1	A0A2G3AI63	100	3.6e-68	260	NA	PE 4	NA	NA	NA	NA	NA	NA	NA	NA
Can1.2ch01g03725.t1	A0A1U8HBD4	100	3.7e-256	886.3	COP9 signalosome complex subunit 2-like	PE 4	NA	NA	NA	NA	NA	NA	GO:0008180	COP9 signalosome
Can1.2ch01g03735.t1	A0A2G2XP60	99.5	3.6e-254	879.8	Non-specific serine/threonine protein kinase	PE 3	2.7.11.1	IEA	GO:0007165	signal transduction	GO:0005524	ATP binding	GO:0016021	integral component of membrane
Can1.2ch01g03736.t1	A0A2G2XP61	98.9	1.3e-206	721.5	Putative serine/threonine-protein kinase NAK	PE 3	NA	NA	NA	NA	GO:0004674	protein serine/threonine kinase activity	NA	NA
Can1.2ch01g03742.t1	A0A1U8H2U5	100	8.4e-92	339	ethylene-responsive transcription factor CRF1-like	PE 4	NA	NA	NA	NA	GO:0003700	DNA-binding transcription factor activity	GO:0005634	nucleus
Can1.2ch01g03751.t1	A0A2G3AHX9	88.1	1.7e-63	244.6	Ethylene-responsive transcription factor CRF4	PE 4	NA	NA	NA	NA	GO:0003700	DNA-binding transcription factor activity	GO:0005634	nucleus
Can1.2ch01g03754.t1	A0A2G3DF40	97	1e-89	332	Ethylene-responsive transcription factor CRF4	PE 4	NA	NA	NA	NA	GO:0003677	DNA binding	GO:0005634	nucleus
Can1.2ch01g03755.t1	A0A2G3AHX7	100	2.8e-104	380.6	NA	PE 4	NA	NA	NA	NA	GO:0003677	DNA binding	GO:0005634	nucleus
Can1.2ch01g03767.t1	A0A2G3DEJ4	92.9	5.9e-45	182.6	NA	PE 4	NA	NA	NA	NA	GO:0003677	DNA binding	GO:0005634	nucleus
Can1.2ch01g03768.t1	A0A2G3AI51	100	5.8e-93	342.8	NA	PE 4	NA	NA	NA	NA	GO:0003677	DNA binding	GO:0005634	nucleus
Can1.2ch01g03777.t1	A0A2G3AHW8	91.7	1e-76	288.9	NA	PE 4	NA	NA	NA	NA	GO:0003700	DNA-binding transcription factor activity	GO:0005634	nucleus
Can1.2ch01g03792.t1	A0A2G3DF99	99.4	4.7e-188	659.8	NA	PE 4	NA	NA	NA	NA	GO:0003700	DNA-binding transcription factor activity	GO:0005634	nucleus
Can1.2ch01g03802.t1	A0A1U8FCM2	100	1.6e-273	944.1	Scarecrow-like protein 3	PE 3	NA	NA	NA	NA	GO:0003712	transcription coregulator activity	GO:0005634	nucleus
Can1.2ch01g03803.t1	A0A1U8H3E6	100	9.5e-185	648.7	NA	PE 4	NA	NA	NA	NA	NA	NA	NA	NA
Can1.2ch01g03804.t1	A0A2G2XP02	99.3	1.2e-173	611.7	Phytochromobilinferredoxin oxidoreductase, chloroplastic	PE 4	NA	IEA	GO:0010024	phytochromobilin biosynthetic process	GO:0050897	cobalt ion binding	GO:0009507	chloroplast
Can1.2ch01g03816.t1	A0A2G3AHW7	100	2.5e-137	490.7	NA	PE 4	NA	NA	NA	NA	NA	NA	NA	NA
Can1.2ch01g03827.t1	K4AT92	95.5	0	1636.3	AGO4A	PE 2	NA	IEA	GO:0031047	gene silencing by RNA	GO:0003676	nucleic acid binding	GO:0016021	integral component of membrane
Can1.2ch01g03830.t1	A0A1U8H3C2	99.3	5.6e-244	845.9	UBP1-associated protein 2A-like	PE 4	NA	NA	NA	NA	GO:0003723	RNA binding	NA	NA
Can1.2ch01g03833.t1	A0A1U8HA35	100	1.5e-76	288.1	ABSCISIC ACID-INSENSITIVE 5-like protein 2	PE 4	NA	NA	NA	NA	GO:0003700	DNA-binding transcription factor activity	NA	NA
Can1.2ch01g03838.t1	A0A2G2XNE3	99.6	1.1e-129	465.3	THO complex subunit 7B	PE 4	NA	IEA	GO:0006397	mRNA processing	NA	NA	GO:0000445	THO complex part of transcription export complex
Can1.2ch01g03843.t1	A0A1U8H3I0	100	1.1e-168	595.1	NA	PE 4	NA	NA	NA	NA	GO:0061630	ubiquitin protein ligase activity	NA	NA
Can1.2ch01g03844.t1	A0A1U8H3U7	100	9e-196	685.3	NA	PE 4	NA	NA	NA	NA	GO:0061630	ubiquitin protein ligase activity	NA	NA
Can1.2ch01g03849.t1	A0A2Z2CF91	92.9	1.8e-220	767.7	4-diphosphocytidyl-2-C-methyl-Derythritol kinase	PE 2	NA	IEA	GO:0016114	terpenoid biosynthetic process	GO:0050515	4-(cytidine 5'-diphospho)-2-C-methyl-D-erythritol kinase activity	NA	NA
Can1.2ch01g03850.t1	Q9SE08	96.7	4.4e-45	183	Cysteine proteinase inhibitor (Fragment)	PE 2	NA	NA	NA	NA	GO:0004869	cysteine-type endopeptidase inhibitor activity	NA	NA
Can1.2ch01g03854.t1	A0A2G3AI60	100	0	1044.3	Transcription factor MYB57	PE 4	NA	NA	NA	NA	GO:0003677	DNA binding	GO:0005634	nucleus
Can1.2ch01g03855.t1	A0A2G3DEL7	99.2	4.7e-226	786.2	BTB/POZ and MATH domain-containing protein 5	PE 4	NA	NA	NA	NA	NA	NA	NA	NA
Can1.2ch01g03858.t1	A0A2G3DES4	88.4	1.2e-97	358.6	Ureidoglycolate hydrolase	PE 4	NA	NA	NA	NA	GO:0016813	hydrolase activity, acting on carbon-nitrogen (but not peptide) bonds, in linear amidines	NA	NA
Can1.2ch01g03859.t1	A0A2G3CRZ5	80.3	2.4e-84	314.7	Eukaryotic translation initiation factor 2 subunit alpha	PE 3	NA	NA	NA	NA	GO:0030170	pyridoxal phosphate binding	NA	NA
Can1.2ch01g03861.t1	A0A2G3AI86	97.5	1.5e-151	538.1	NA	PE 4	NA	IEA	GO:0045944	positive regulation of transcription by RNA polymerase II	GO:0000981	DNA-binding transcription factor activity, RNA polymerase II-specific	GO:0005634	nucleus
Can1.2ch01g03862.t1	A0A2G3AI86	100	1.5e-182	641.3	NA	PE 4	NA	IEA	GO:0045944	positive regulation of transcription by RNA polymerase II	GO:0000981	DNA-binding transcription factor activity, RNA polymerase II-specific	GO:0005634	nucleus
Can1.2ch01g03864.t1	A0A2G3AI86	100	1.5e-182	641.3	NA	PE 4	NA	IEA	GO:0045944	positive regulation of transcription by RNA polymerase II	GO:0000981	DNA-binding transcription factor activity, RNA polymerase II-specific	GO:0005634	nucleus
Can1.2ch01g03868.t1	A0A1U8HCP2	99.4	0	1296.6	Molybdopterin molybdenumtransferase	PE 3	2.10.1.1	IEA	GO:0006777	Mo-molybdopterin cofactor biosynthetic process	GO:0061599	molybdopterin molybdotransferase activity	GO:0005829	cytosol
Can1.2ch01g03871.t1	A0A2G2XMZ9	99.4	2.1e-268	927.2	NA	PE 4	NA	NA	NA	NA	NA	NA	NA	NA
Can1.2ch01g03872.t1	A0A1U8H415	100	6.2e-255	882.5	G2/mitotic-specific cyclin S13-6	PE 3	NA	NA	NA	NA	NA	NA	GO:0005634	nucleus
Can1.2ch01g03879.t1	A0A1U8HAU1	100	0	1188.3	NA	PE 4	NA	NA	NA	NA	NA	NA	GO:0016021	integral component of membrane
Can1.2ch01g03886.t1	A0A2G2XPC5	98.1	2e-111	404.4	NA	PE 4	NA	NA	NA	NA	NA	NA	NA	NA
Can1.2ch01g03887.t1	A0A1U8HCX2	99.9	0	1577	serrate RNA effector molecule-like isoform X1	PE 4	NA	IEA	GO:0006397	mRNA processing	GO:0003676	nucleic acid binding	NA	NA
Can1.2ch01g03891.t1	A0A2G2XPN0	83.9	3.7e-60	233.8	NA	PE 4	NA	NA	NA	NA	NA	NA	NA	NA
Can1.2ch01g03896.t1	A0A2G2XP72	100	1.1e-58	228.4	60S ribosomal protein L30	PE 3	NA	IEA	GO:0006412	translation	GO:0003723	RNA binding	GO:0005840	ribosome
Can1.2ch01g03914.t1	A0A2G3AIG4	99.6	7.5e-154	545.8	NDR1/HIN1-Like protein 3	PE 4	NA	NA	NA	NA	NA	NA	GO:0016021	integral component of membrane
Can1.2ch01g03918.t1	A0A2G3DEJ0	99.6	4.3e-123	443.4	NA	PE 4	NA	NA	NA	NA	NA	NA	GO:0016021	integral component of membrane
Can1.2ch01g03924.t1	M1AGS3	83.1	6e-231	802.7	NA	PE 4	NA	NA	NA	NA	NA	NA	GO:0005634	nucleus
Can1.2ch01g03930.t1	A0A1U8F0E7	97.4	2e-37	157.1	NA	PE 4	NA	NA	NA	NA	NA	NA	NA	NA
Can1.2ch01g03931.t1	A0A2G2XZV6	89.8	2.2e-93	344.4	NA	PE 4	NA	NA	NA	NA	GO:0008234	cysteine-type peptidase activity	NA	NA
Can1.2ch01g03938.t1	P93263	86	0	1328.2	5-methyltetrahydropteroyltriglutamate--homocysteine methyltransferase	PE 2	2.1.1.14	IEA	GO:0009086	methionine biosynthetic process	GO:0003871	5-methyltetrahydropteroyltriglutamate-homocysteine S-methyltransferase activity	GO:0005737	cytoplasm
Can1.2ch01g03940.t1	A0A2G2XPP0	98.3	9.6e-260	898.3	Double-stranded RNA-binding protein 1	PE 4	NA	NA	NA	NA	GO:0003723	RNA binding	NA	NA
Can1.2ch01g03944.t1	A0A1U8F9W1	99.6	6.4e-133	476.1	NA	PE 3	NA	NA	NA	NA	NA	NA	GO:0016021	integral component of membrane
Can1.2ch01g03955.t1	A0A2G3AIF6	100	3.5e-119	430.3	inactive protein RESTRICTED TEV MOVEMENT 2-like	PE 3	NA	NA	NA	NA	NA	NA	GO:0016021	integral component of membrane
Can1.2ch01g03956.t1	A0A2G3DFD5	94	3.2e-66	253.8	NA	PE 4	NA	NA	NA	NA	NA	NA	GO:0016021	integral component of membrane
Can1.2ch01g03957.t1	A0A2G3DFA2	99.6	0	2684.4	Indole-3-acetaldehyde oxidase	PE 4	NA	NA	NA	NA	GO:0071949	FAD binding	NA	NA
Can1.2ch01g03961.t1	A0A2G3AIJ3	100	9.2e-42	171.8	NA	PE 4	NA	NA	NA	NA	GO:0050661	NADP binding	NA	NA
Can1.2ch01g03962.t1	O48624	81.2	1.4e-55	218.4	3-hydroxy-3-methylglutaryl coenzyme A reductase	PE 2	1.1.1.34	IEA	GO:0015936	coenzyme A metabolic process	GO:0004420	hydroxymethylglutaryl-CoA reductase (NADPH) activity	GO:0016021	integral component of membrane
Can1.2ch01g03971.t1	A0A1U8HB28	100	0	1262.3	beta-glucosidase BoGH3B-like	PE 4	NA	IEA	GO:0005975	carbohydrate metabolic process	GO:0004553	hydrolase activity, hydrolyzing O-glycosyl compounds	NA	NA
Can1.2ch01g03974.t1	A0A2G2XPE4	99.1	6.3e-59	229.2	NA	PE 4	NA	NA	NA	NA	NA	NA	NA	NA
Can1.2ch01g03984.t1	A0A2G3DFB0	95.4	1.9e-40	167.5	NA	PE 4	NA	NA	NA	NA	NA	NA	NA	NA
Can1.2ch01g03988.t1	A0A2G3AIE6	100	0	1036.6	NA	PE 4	NA	NA	NA	NA	NA	NA	NA	NA
Can1.2ch01g03989.t1	A0A2G3AIA1	97.7	1.4e-294	1014.2	NA	PE 4	NA	NA	NA	NA	NA	NA	NA	NA
Can1.2ch01g03994.t1	A0A2G2XPM1	96.1	0	1902.1	Serine/threonine-protein phosphatase	PE 3	3.1.3.16	IEA	GO:0009742	brassinosteroid mediated signaling pathway	GO:0046872	metal ion binding	GO:0005634	nucleus
Can1.2ch01g03996.t1	A0A2G3DFB6	99.8	1.8e-254	880.9	Protein CLP1 homolog	PE 3	NA	IEA	GO:0031124	mRNA 3'-end processing	GO:0005524	ATP binding	GO:0005849	mRNA cleavage factor complex
Can1.2ch01g03997.t1	A0A1U8H4Q2	100	0	1968.4	Serine/threonine-protein kinase Nek2	PE 4	NA	NA	NA	NA	GO:0005524	ATP binding	NA	NA
Can1.2ch01g04003.t1	A0A2Z2CBL4	95	4.7e-248	859.4	Sterol delta-7 reductase 2	PE 2	NA	NA	NA	NA	GO:0016628	oxidoreductase activity, acting on the CH-CH group of donors, NAD or NADP as acceptor	GO:0016021	integral component of membrane
Can1.2ch01g04005.t1	A0A3Q7ESV3	85.9	3e-204	713.8	RING-type E3 ubiquitin transferase	PE 4	2.3.2.27	IEA	GO:0016567	protein ubiquitination	GO:0004842	ubiquitin-protein transferase activity	NA	NA
Can1.2ch01g04016.t1	A0A2G3DFI1	99.3	1.5e-257	891	RING-type E3 ubiquitin transferase	PE 4	2.3.2.27	NA	NA	NA	GO:0004842	ubiquitin-protein transferase activity	NA	NA
Can1.2ch01g04021.t1	A0A1U8ELQ8	100	6.9e-216	752.3	Transcription repressor OFP6	PE 4	NA	IEA	GO:0045892	negative regulation of transcription, DNA-templated	NA	NA	NA	NA
Can1.2ch01g04023.t1	A0A1U8EFA9	100	0	1039.3	protein IQ-DOMAIN 14-like	PE 4	NA	NA	NA	NA	NA	NA	NA	NA
Can1.2ch01g04024.t1	A0A2G3AIB1	100	1.2e-108	395.2	Putative CCR4-associated factor 1-like protein 9	PE 4	NA	NA	NA	NA	GO:0004535	poly(A)-specific ribonuclease activity	GO:0030014	CCR4-NOT complex
Can1.2ch01g04025.t1	A0A2G3DFD0	85.2	3.1e-46	187.2	Putative 2-dehydropantoate 2-reductase	PE 4	NA	NA	NA	NA	GO:0016624	oxidoreductase activity, acting on the aldehyde or oxo group of donors, disulfide as acceptor	NA	NA
Can1.2ch01g04030.t1	A0A2G3AIH4	98.7	4.9e-86	319.7	NA	PE 4	NA	NA	NA	NA	NA	NA	NA	NA
Can1.2ch01g04033.t1	A0A2G3AIG2	100	3.2e-48	193.4	NA	PE 4	NA	NA	NA	NA	GO:0005524	ATP binding	GO:0016021	integral component of membrane
Can1.2ch01g04042.t1	A0A2G3DF92	84.3	4.9e-44	179.5	Cyclin-dependent kinase G-2	PE 4	NA	NA	NA	NA	GO:0004672	protein kinase activity	GO:0000159	protein phosphatase type 2A complex
Can1.2ch01g04047.t1	A0A2G3AIE7	80.6	3.4e-62	240.4	NA	PE 4	NA	IEA	GO:0045944	positive regulation of transcription by RNA polymerase II	GO:0000987	proximal promoter sequence-specific DNA binding	GO:0005634	nucleus
Can1.2ch01g04048.t1	A0A2G3AIE7	99.7	6.2e-181	636	NA	PE 4	NA	IEA	GO:0045944	positive regulation of transcription by RNA polymerase II	GO:0000987	proximal promoter sequence-specific DNA binding	GO:0005634	nucleus
Can1.2ch01g04052.t1	A0A2G3AIC9	100	1.8e-180	634.4	Cytochrome 98A2	PE 3	NA	NA	NA	NA	GO:0004497	monooxygenase activity	NA	NA
Can1.2ch01g04053.t1	A0A1U8F1I2	100	0	1095.9	nicalin-1-like	PE 4	NA	IEA	GO:0016485	protein processing	NA	NA	GO:0016021	integral component of membrane
Can1.2ch01g04056.t1	A0A2G3AIC6	99.1	1.3e-55	218	NA	PE 4	NA	NA	NA	NA	NA	NA	NA	NA
Can1.2ch01g04064.t1	A0A1U8FAD0	100	1.6e-212	741.1	mRNA-decapping enzyme-like protein	PE 4	NA	IEA	GO:0000290	deadenylation-dependent decapping of nuclear-transcribed mRNA	GO:0008047	enzyme activator activity	GO:0000932	P-body
Can1.2ch01g04065.t1	A0A2G2XQH9	95.2	6.7e-86	319.3	NA	PE 4	NA	NA	NA	NA	NA	NA	GO:0016021	integral component of membrane
Can1.2ch01g04075.t1	Q6TNI9	92.7	1.1e-211	738.4	UDP-D-apiose/UDP-D-xylose synthase	PE 2	NA	NA	NA	NA	GO:0003824	catalytic activity	NA	NA
Can1.2ch01g04076.t1	A0A2G3AJK2	96.6	1.6e-234	814.3	NA	PE 3	NA	NA	NA	NA	GO:0043531	ADP binding	NA	NA
Can1.2ch01g04079.t1	A0A2G3AJM2	100	2.8e-43	176.8	NA	PE 4	NA	NA	NA	NA	NA	NA	NA	NA
Can1.2ch01g04085.t1	A0A1U8FAC5	100	8.4e-194	678.7	splicing factor U2af small subunit B-like	PE 4	NA	IEA	GO:0000398	mRNA splicing, via spliceosome	GO:0003723	RNA binding	GO:0089701	U2AF
Can1.2ch01g04087.t1	A0A1U8FAD2	100	4.8e-104	379.8	NA	PE 4	NA	NA	NA	NA	NA	NA	NA	NA
Can1.2ch01g04105.t1	A0A1U8F8T6	100	1.8e-123	444.5	Dehydration-responsive element-binding protein 1F	PE 4	NA	NA	NA	NA	GO:0003677	DNA binding	GO:0005634	nucleus
Can1.2ch01g04108.t1	A0A2G2XQ94	99.5	2.6e-107	390.6	Mitochondrial inner membrane protease ATP23	PE 3	3.4.24.-	NA	NA	NA	GO:0046872	metal ion binding	GO:0005739	mitochondrion
Can1.2ch01g04109.t1	A0A2G3B243	82.4	6.3e-62	239.6	30S ribosomal protein S2, chloroplastic	PE 3	NA	IEA	GO:0006412	translation	GO:0003735	structural constituent of ribosome	GO:0015935	small ribosomal subunit
Can1.2ch01g04111.t1	A0A2G3AJM8	100	3.2e-46	186.8	NA	PE 4	NA	NA	NA	NA	NA	NA	NA	NA
Can1.2ch01g04113.t1	A0A0C5AT15	92.7	9.2e-73	275.4	Photosystem II D2 protein	PE 3	1.10.3.9	IEA	GO:0018298	protein-chromophore linkage	GO:0045156	electron transporter, transferring electrons within the cyclic electron transport pathway of photosynthesis activity	GO:0009535	chloroplast thylakoid membrane
Can1.2ch01g04114.t1	A0A0A0RZZ5	92.3	1.3e-78	295	Photosystem II D2 protein	PE 3	1.10.3.9	IEA	GO:0018298	protein-chromophore linkage	GO:0045156	electron transporter, transferring electrons within the cyclic electron transport pathway of photosynthesis activity	GO:0016021	integral component of membrane
Can1.2ch01g04115.t1	A0A288P727	93.6	1.8e-36	154.1	Photosystem II CP43 reaction center protein	PE 3	NA	IEA	GO:0009772	photosynthetic electron transport in photosystem II	GO:0016168	chlorophyll binding	GO:0016021	integral component of membrane
Can1.2ch01g04118.t1	A0A0V0J060	88.1	1.3e-27	124.4	Putative photosystem I chlorophyll A apoprotein-like	PE 3	NA	IEA	GO:0015979	photosynthesis	GO:0046872	metal ion binding	GO:0016021	integral component of membrane
Can1.2ch01g04119.t1	P12201	96	3.9e-52	206.5	NAD(P)H-quinone oxidoreductase subunit J, chloroplastic	PE 3	7.1.1.-	IEA	GO:0019684	photosynthesis, light reaction	GO:0008137	NADH dehydrogenase (ubiquinone) activity	GO:0005886	plasma membrane
Can1.2ch01g04121.t1	P25079	89.5	4.1e-118	426.8	Ribulose bisphosphate carboxylase large chain	PE 1	4.1.1.39	IEA	GO:0009853	photorespiration	GO:0004497	monooxygenase activity	GO:0009507	chloroplast
Can1.2ch01g04124.t1	A0A2G3AJN5	99.5	1.9e-103	377.9	ATP synthase subunit alpha, chloroplastic	PE 3	NA	IEA	GO:0015986	ATP synthesis coupled proton transport	GO:0005524	ATP binding	GO:0045261	proton-transporting ATP synthase complex, catalytic core F(1)
Can1.2ch01g04125.t1	A0A2G3AJN5	99.3	6.9e-68	259.2	ATP synthase subunit alpha, chloroplastic	PE 3	NA	IEA	GO:0015986	ATP synthesis coupled proton transport	GO:0005524	ATP binding	GO:0045261	proton-transporting ATP synthase complex, catalytic core F(1)
Can1.2ch01g04127.t1	A0A2G3AJI4	86	4.4e-219	763.5	DNA-directed RNA polymerase subunit beta	PE 3	NA	IEA	GO:0006351	transcription, DNA-templated	GO:0003677	DNA binding	GO:0005840	ribosome
Can1.2ch01g04129.t1	A0A0C5B0Q8	88.8	2.6e-77	290.8	DNA-directed RNA polymerase subunit beta	PE 3	2.7.7.6	IEA	GO:0006351	transcription, DNA-templated	GO:0032549	ribonucleoside binding	GO:0009507	chloroplast
Can1.2ch01g04135.t1	A0A1U8H572	90.6	0	1447.6	Poly [ADP-ribose] polymerase	PE 4	2.4.2.-	IEA	GO:0006471	protein ADP-ribosylation	GO:0003950	NAD+ ADP-ribosyltransferase activity	NA	NA
Can1.2ch01g04141.t1	A0A2G3AJQ1	95.2	2.2e-72	274.2	NA	PE 4	NA	NA	NA	NA	GO:0003746	translation elongation factor activity	NA	NA
Can1.2ch01g04142.t1	A0A1U8HBZ5	100	4e-191	669.8	NA	PE 4	NA	NA	NA	NA	NA	NA	NA	NA
Can1.2ch01g04152.t1	A0A1U8F8G3	100	1.6e-281	970.7	Glycosyltransferase	PE 3	2.4.1.-	NA	NA	NA	GO:0016758	transferase activity, transferring hexosyl groups	NA	NA
Can1.2ch01g04160.t1	A0A1U7WID5	81.4	5.8e-191	669.8	NA	PE 4	NA	NA	NA	NA	NA	NA	NA	NA
Can1.2ch01g04167.t1	A0A1U8HBD3	100	5.1e-118	426.4	Ribosomal protein	PE 3	NA	IEA	GO:0006412	translation	GO:0003723	RNA binding	GO:0015934	large ribosomal subunit
Can1.2ch01g04171.t1	A0A3S8UUS3	88.7	3e-84	313.9	Brother of FT and TFL1-like 1	PE 2	NA	NA	NA	NA	NA	NA	NA	NA
Can1.2ch01g04182.t1	A0A1U8H5F2	100	4.4e-93	343.2	protein phosphatase inhibitor 2-like	PE 4	NA	IEA	GO:0009966	regulation of signal transduction	GO:0004864	protein phosphatase inhibitor activity	NA	NA
Can1.2ch01g04189.t1	A0A2G3AJF5	100	0	1360.1	Putative methyltransferase PMT15	PE 4	NA	NA	NA	NA	GO:0008168	methyltransferase activity	GO:0016021	integral component of membrane
Can1.2ch01g04190.t1	A0A2G3AJH9	100	1.1e-132	475.3	BTB/POZ domain-containing protein SETH6	PE 3	NA	NA	NA	NA	NA	NA	NA	NA
Can1.2ch01g04201.t1	A0A2G3AJP0	100	1.1e-114	415.2	Cleavage and polyadenylation specificity factor subunit 5	PE 4	NA	IEA	GO:0006378	mRNA polyadenylation	GO:0003729	mRNA binding	GO:0005849	mRNA cleavage factor complex
Can1.2ch01g04202.t1	A0A1U8FDH7	99.6	1e-166	588.6	transcription factor LAF1-like	PE 4	NA	NA	NA	NA	GO:0003677	DNA binding	GO:0005634	nucleus
Can1.2ch01g04211.t1	A0A1U8H5Y9	100	3e-112	407.1	low-temperature-induced 78 kDa protein-like	PE 4	NA	IEA	GO:0009737	response to abscisic acid	NA	NA	NA	NA
Can1.2ch01g04224.t1	A0A2G3DGA2	98.1	7.3e-54	212.2	NA	PE 4	NA	NA	NA	NA	GO:0020037	heme binding	NA	NA
Can1.2ch01g04246.t1	A0A1U8H5V0	99.3	1.4e-80	301.6	protein TIFY 9 isoform X2	PE 4	NA	NA	NA	NA	NA	NA	NA	NA
Can1.2ch01g04249.t1	A0A1U8H5T4	100	3.4e-76	286.6	cysteine-rich and transmembrane domain-containing protein A-like	PE 4	NA	NA	NA	NA	NA	NA	GO:0016021	integral component of membrane
Can1.2ch01g04250.t1	A0A2G2XQ17	100	3.8e-149	530	GEM-like protein 5	PE 4	NA	NA	NA	NA	NA	NA	NA	NA
Can1.2ch01g04254.t1	A0A1U8H5S5	100	6.8e-120	432.6	NA	PE 4	NA	NA	NA	NA	NA	NA	NA	NA
Can1.2ch01g04257.t1	A0A2G3DGD8	100	1.4e-99	364.8	NA	PE 4	NA	NA	NA	NA	NA	NA	NA	NA
Can1.2ch01g04268.t1	A0A2G3AJL8	100	3.5e-56	219.9	NA	PE 3	NA	IEA	GO:0005975	carbohydrate metabolic process	GO:0004650	polygalacturonase activity	NA	NA
Can1.2ch01g04272.t1	A0A2G2XQF0	100	1.7e-107	391.3	NA	PE 4	NA	NA	NA	NA	GO:0016301	kinase activity	NA	NA
Can1.2ch01g04273.t1	A0A2G3DGE1	99.7	0	1225.3	NA	PE 4	NA	NA	NA	NA	GO:0003676	nucleic acid binding	NA	NA
Can1.2ch01g04282.t1	A0A1U8HF81	99.6	5e-136	486.5	NAC transcription factor	PE 4	NA	IEA	GO:0006355	regulation of transcription, DNA-templated	GO:0003677	DNA binding	GO:0005634	nucleus
Can1.2ch01g04305.t1	A0A1U8HD84	94.3	2.1e-179	630.9	NA	PE 4	NA	NA	NA	NA	GO:0016787	hydrolase activity	NA	NA
Can1.2ch01g04327.t1	A0A2G2XQE1	100	5e-68	259.6	Glutaredoxin-C8	PE 4	NA	IEA	GO:0045454	cell redox homeostasis	GO:0015035	protein disulfide oxidoreductase activity	GO:0005623	cell
Can1.2ch01g04332.t1	A0A1U8F8W5	100	7.1e-61	235.7	Glutaredoxin-C8	PE 4	NA	IEA	GO:0045454	cell redox homeostasis	GO:0015035	protein disulfide oxidoreductase activity	GO:0005623	cell
Can1.2ch01g04337.t1	A0A3Q7JQD0	85.4	6e-45	182.6	NA	PE 3	NA	NA	NA	NA	GO:0016491	oxidoreductase activity	NA	NA
Can1.2ch01g04344.t1	A0A2G2XQ71	93.7	2.9e-74	280.4	Acyl-[acyl-carrier-protein] desaturase	PE 3	1.14.19.-	IEA	GO:0006633	fatty acid biosynthetic process	GO:0045300	acyl-[acyl-carrier-protein] desaturase activity	GO:0009507	chloroplast
Can1.2ch01g04353.t1	A0A2G3AIR7	100	1.4e-184	648.3	Acyl-[acyl-carrier-protein] desaturase, chloroplastic	PE 4	NA	IEA	GO:0006631	fatty acid metabolic process	GO:0045300	acyl-[acyl-carrier-protein] desaturase activity	NA	NA
Can1.2ch01g04358.t1	A0A1U8EC18	82.2	1.1e-42	175.3	replication protein A 70 kDa DNA-binding subunit D-like	PE 4	NA	NA	NA	NA	GO:0003677	DNA binding	NA	NA
Can1.2ch01g04359.t1	A0A1U8H6N7	99.6	5.7e-139	496.5	Peptidyl-prolyl cis-trans isomerase	PE 3	5.2.1.8	IEA	GO:0006457	protein folding	GO:0003755	peptidyl-prolyl cis-trans isomerase activity	NA	NA
Can1.2ch01g04361.t1	A0A2G3DG50	100	1.8e-261	904	ACT domain-containing protein ACR5	PE 4	NA	NA	NA	NA	NA	NA	NA	NA
Can1.2ch01g04362.t1	A0A2G3DG59	90	1.3e-68	261.5	NA	PE 4	NA	NA	NA	NA	NA	NA	NA	NA
Can1.2ch01g04378.t1	A0A2G3AJ74	99.9	0	1485.7	Proline-rich receptor-like protein kinase PERK13	PE 4	NA	NA	NA	NA	GO:0004672	protein kinase activity	GO:0016021	integral component of membrane
Can1.2ch01g04382.t1	A0A314KZA2	81.9	3e-40	167.2	diacylglycerol kinase	PE 3	2.7.1.107	IEA	GO:0006952	defense response	GO:0005524	ATP binding	NA	NA
Can1.2ch01g04383.t1	A0A1U8HA14	93.4	1.1e-62	241.9	protein diaphanous homolog 3-like isoform X1	PE 4	NA	IEA	GO:0000398	mRNA splicing, via spliceosome	NA	NA	GO:0005681	spliceosomal complex
Can1.2ch01g04395.t1	A0A3Q7ET97	90.9	0	1143.3	NA	PE 4	NA	IEA	GO:0006811	ion transport	GO:0005249	voltage-gated potassium channel activity	GO:0016021	integral component of membrane
Can1.2ch01g04404.t1	A0A2G2XQC1	83.7	1.1e-77	292	DEAD-box ATP-dependent RNA helicase 40	PE 4	NA	NA	NA	NA	GO:0005524	ATP binding	NA	NA
Can1.2ch01g04414.t1	A0A2G3DG66	99.1	0	1085.5	NA	PE 4	NA	IEA	GO:0006355	regulation of transcription, DNA-templated	GO:0046983	protein dimerization activity	NA	NA
Can1.2ch01g04426.t1	A0A1U8FFW8	98.8	1.6e-280	967.6	NA	PE 4	NA	IEA	GO:0009786	regulation of asymmetric cell division	NA	NA	NA	NA
Can1.2ch01g04433.t1	A0A2G3B353	84.3	4.3e-26	119.4	NA	PE 4	NA	NA	NA	NA	NA	NA	GO:0016021	integral component of membrane
Can1.2ch01g04438.t1	A0A2G2XQ65	99.5	2.5e-240	833.9	ACT domain-containing protein ACR4	PE 4	NA	NA	NA	NA	NA	NA	GO:0016021	integral component of membrane
Can1.2ch01g04446.t1	Q5EMN1	81.9	3.7e-73	276.9	CRABS CLAW	PE 2	NA	IEA	GO:0007275	multicellular organism development	NA	NA	NA	NA
Can1.2ch01g04455.t1	A0A1U8H6T4	99.8	9e-267	921.8	SPX and EXS domain-containing protein 1-like isoform X3	PE 4	NA	NA	NA	NA	NA	NA	GO:0016021	integral component of membrane
Can1.2ch01g04464.t1	A0A2G2ZN23	100	0	1216.8	pentatricopeptide repeat-containing protein At5g15010, mitochondrial-like isoform X1	PE 4	NA	NA	NA	NA	NA	NA	NA	NA
Can1.2ch01g04465.t1	A0A2G3DFK6	99.6	0	1054.3	Cytochrome 93A3	PE 3	NA	NA	NA	NA	GO:0005506	iron ion binding	GO:0016021	integral component of membrane
Can1.2ch01g04467.t1	A0A2G3AJQ0	100	1.5e-55	218	protein SPIRAL1-like 1 isoform X2	PE 4	NA	IEA	GO:0043622	cortical microtubule organization	NA	NA	NA	NA
Can1.2ch01g04472.t1	A0A2G3AJM7	99	6.4e-48	192.6	NA	PE 4	NA	NA	NA	NA	NA	NA	NA	NA
Can1.2ch01g04484.t1	A0A2G3AJF0	94.8	1.3e-118	428.7	exosome complex component RRP41-like	PE 4	NA	NA	NA	NA	NA	NA	NA	NA
Can1.2ch01g04487.t1	A0A2G2XQF2	98.6	1.3e-242	841.3	Ureide permease 5 (Fragment)	PE 4	NA	IEA	GO:0071705	nitrogen compound transport	GO:0022857	transmembrane transporter activity	GO:0016021	integral component of membrane
Can1.2ch01g04506.t1	A0A2G2XPH2	99.6	1.1e-134	481.9	Rhodanese-like domain-containing protein 11, chloroplastic	PE 4	NA	NA	NA	NA	NA	NA	NA	NA
Can1.2ch01g04514.t1	Q9AXQ4	97.5	4.1e-85	316.6	Eukaryotic translation initiation factor 5A-3	PE 2	NA	IBA	GO:0045901	positive regulation of translational elongation	GO:0003746	translation elongation factor activity	NA	NA
Can1.2ch01g04540.t1	A0A1U8HCT5	100	7.4e-41	168.7	NA	PE 4	NA	IEA	GO:0006396	RNA processing	GO:0004525	ribonuclease III activity	NA	NA
Can1.2ch01g04541.t1	A0A2G3DFL8	91.1	1.2e-61	238.4	Endoribonuclease Dicer-like protein 2	PE 4	NA	IEA	GO:0006396	RNA processing	GO:0004525	ribonuclease III activity	NA	NA
Can1.2ch01g04547.t1	A0A1U8HDD3	100	0	1575.8	NA	PE 4	NA	NA	NA	NA	NA	NA	NA	NA
Can1.2ch01g04560.t1	A0A2G3AJB6	99.6	2.2e-142	507.7	SUMO-conjugating enzyme SCE1	PE 4	NA	IEA	GO:0006644	phospholipid metabolic process	GO:0016746	transferase activity, transferring acyl groups	NA	NA
Can1.2ch01g04562.t1	A0A2G2XCR5	95.2	5.2e-40	166	Tafazzin family protein	PE 3	NA	IEA	GO:0006644	phospholipid metabolic process	GO:0016746	transferase activity, transferring acyl groups	NA	NA
Can1.2ch01g04563.t1	A0A2G3AJB5	100	4.4e-139	496.5	Putative methyltransferase PMT4 (Fragment)	PE 4	NA	NA	NA	NA	GO:0008168	methyltransferase activity	GO:0016021	integral component of membrane
Can1.2ch01g04565.t1	A0A1U8GCN8	100	1.1e-152	542	14-3-3-like protein GF14 iota isoform X3	PE 3	NA	NA	NA	NA	GO:0019904	protein domain specific binding	NA	NA
Can1.2ch01g04567.t1	A0A2G2XPP7	84.1	2.7e-125	451.1	Triose phosphate/phosphate translocator, chloroplastic	PE 4	NA	NA	NA	NA	GO:0022857	transmembrane transporter activity	GO:0016021	integral component of membrane
Can1.2ch01g04570.t1	A0A1U8GCP2	100	1.7e-112	407.9	Plasmodesmata callose-binding protein 4	PE 4	NA	NA	NA	NA	NA	NA	NA	NA
Can1.2ch01g04575.t1	A0A2G2XPN5	99.7	0	1165.6	NA	PE 3	NA	IEA	GO:0005975	carbohydrate metabolic process	GO:0016868	intramolecular transferase activity, phosphotransferases	GO:0016021	integral component of membrane
Can1.2ch01g04592.t1	A0A2G3DFN5	99.7	3.5e-173	610.1	NA	PE 4	NA	NA	NA	NA	GO:0003677	DNA binding	NA	NA
Can1.2ch01g04593.t1	A0A2G2V8W7	100	1.5e-184	647.9	Serine/threonine-protein phosphatase	PE 3	3.1.3.16	NA	NA	NA	GO:0004721	phosphoprotein phosphatase activity	NA	NA
Can1.2ch01g04603.t1	A0A1U8GCQ9	100	0	2444.5	Phospholipid-transporting ATPase	PE 3	7.6.2.1	NA	NA	NA	GO:0004012	phospholipid-translocating ATPase activity	GO:0016021	integral component of membrane
Can1.2ch01g04614.t1	A0A1U8GK49	100	1.3e-200	701.4	NA	PE 4	NA	NA	NA	NA	NA	NA	NA	NA
Can1.2ch01g04618.t1	Q09G20	96.9	0	1038.1	Photosystem II CP47 reaction center protein	PE 3	NA	IEA	GO:0018298	protein-chromophore linkage	GO:0016168	chlorophyll binding	GO:0016021	integral component of membrane
Can1.2ch01g04619.t1	A0A3G2KMI0	94.5	1.7e-33	144.1	ATP-dependent Clp protease proteolytic subunit	PE 3	3.4.21.92	NA	NA	NA	GO:0004252	serine-type endopeptidase activity	GO:0009570	chloroplast stroma
Can1.2ch01g04623.t1	A0A0M4ITQ0	83.8	8e-123	443	Ribulose bisphosphate carboxylase large chain	PE 3	4.1.1.39	IEA	GO:0019253	reductive pentose-phosphate cycle	GO:0016984	ribulose-bisphosphate carboxylase activity	GO:0009507	chloroplast
Can1.2ch01g04627.t1	P12201	98.2	4.6e-59	229.6	NAD(P)H-quinone oxidoreductase subunit J, chloroplastic	PE 3	7.1.1.-	IEA	GO:0019684	photosynthesis, light reaction	GO:0008137	NADH dehydrogenase (ubiquinone) activity	GO:0005886	plasma membrane
Can1.2ch01g04628.t1	A0A0S2M995	97	1.7e-32	140.6	Photosystem I P700 chlorophyll a apoprotein A1	PE 3	1.97.1.12	IEA	GO:0015979	photosynthesis	GO:0016168	chlorophyll binding	GO:0016021	integral component of membrane
Can1.2ch01g04639.t1	A0A2G3AJA4	100	5.8e-96	352.8	NA	PE 4	NA	NA	NA	NA	NA	NA	NA	NA
Can1.2ch01g04649.t1	A0A1U8H6V6	100	1.1e-202	708.4	NA	PE 4	NA	NA	NA	NA	NA	NA	NA	NA
Can1.2ch01g04656.t1	A0A2G2XPT6	98.9	2e-98	361.3	NA	PE 4	NA	NA	NA	NA	GO:0046872	metal ion binding	GO:0016021	integral component of membrane
Can1.2ch01g04659.t1	A0A2G3AJ95	100	2.6e-105	384	NA	PE 4	NA	NA	NA	NA	GO:0008234	cysteine-type peptidase activity	NA	NA
Can1.2ch01g04660.t1	A0A1U8H6W5	99.8	0	1790.4	NA	PE 4	NA	NA	NA	NA	NA	NA	NA	NA
Can1.2ch01g04663.t1	A0A1U8H738	99.3	0	1568.9	RING-type E3 ubiquitin transferase	PE 4	2.3.2.27	NA	NA	NA	GO:0004842	ubiquitin-protein transferase activity	NA	NA
Can1.2ch01g04667.t1	A0A1U8H738	99.4	0	1575.1	RING-type E3 ubiquitin transferase	PE 4	2.3.2.27	NA	NA	NA	GO:0004842	ubiquitin-protein transferase activity	NA	NA
Can1.2ch01g04668.t1	A0A1U8FC19	100	4.1e-209	729.9	ADP,ATP carrier protein 1, mitochondrial	PE 3	NA	NA	NA	NA	GO:0022857	transmembrane transporter activity	GO:0016021	integral component of membrane
Can1.2ch01g04685.t1	A0A1J6I2F2	87.7	4.4e-153	543.5	DNA topoisomerase 6 subunit B	PE 3	5.6.2.3	IEA	GO:0006265	DNA topological change	GO:0003677	DNA binding	GO:0005634	nucleus
Can1.2ch01g04687.t1	A0A1U8FA73	98.1	7e-180	632.5	DNA topoisomerase 6 subunit B	PE 3	5.6.2.3	IEA	GO:0006265	DNA topological change	GO:0003918	DNA topoisomerase type II (ATP-hydrolyzing) activity	GO:0005634	nucleus
Can1.2ch01g04698.t1	A0A2G2YD95	92.7	8.6e-67	255.8	S-acyltransferase	PE 3	2.3.1.225	NA	NA	NA	GO:0019706	protein-cysteine S-palmitoyltransferase activity	GO:0016021	integral component of membrane
Can1.2ch01g04712.t1	A0A2G3AJD8	98.5	0	1301.6	NA	PE 4	NA	IEA	GO:0007165	signal transduction	GO:0043531	ADP binding	NA	NA
Can1.2ch01g04715.t1	A0A0V0I0A9	88.4	4.8e-97	356.7	Putative zinc finger CCCH domain-containing protein 14-like	PE 4	NA	NA	NA	NA	GO:0046872	metal ion binding	NA	NA
Can1.2ch01g04745.t1	A0A1U8H774	100	1.4e-194	681.4	NA	PE 4	NA	NA	NA	NA	NA	NA	GO:0016021	integral component of membrane
Can1.2ch01g04748.t1	A0A1U8H774	98.1	3.1e-86	320.5	NA	PE 4	NA	NA	NA	NA	NA	NA	GO:0016021	integral component of membrane
Can1.2ch01g04759.t1	M1B6I8	83.3	9.2e-45	182.2	NA	PE 3	NA	NA	NA	NA	GO:0016705	oxidoreductase activity, acting on paired donors, with incorporation or reduction of molecular oxygen	GO:0016021	integral component of membrane
Can1.2ch01g04760.t1	M1B6I8	85.9	2.2e-88	327.8	NA	PE 3	NA	NA	NA	NA	GO:0016705	oxidoreductase activity, acting on paired donors, with incorporation or reduction of molecular oxygen	GO:0016021	integral component of membrane
Can1.2ch01g04762.t1	A0A2G3AJ38	100	0	1201	Transketolase, chloroplastic	PE 4	NA	NA	NA	NA	GO:0003824	catalytic activity	NA	NA
Can1.2ch01g04769.t1	A0A1U8H781	99.7	0	1449.1	pumilio homolog 12	PE 4	NA	NA	NA	NA	GO:0003723	RNA binding	NA	NA
Can1.2ch01g04787.t1	A0A2G2XPL4	98.2	0	1116.3	RuBisCO large subunit-binding protein subunit beta, chloroplastic	PE 3	NA	IEA	GO:0042026	protein refolding	GO:0005524	ATP binding	GO:0005737	cytoplasm
Can1.2ch01g04796.t1	A0A1U8H700	100	3.5e-226	786.6	Putative receptor-like protein kinase	PE 3	NA	NA	NA	NA	GO:0005524	ATP binding	NA	NA
Can1.2ch01g04804.t1	M1C7V3	86.2	0	1281.2	NA	PE 4	NA	NA	NA	NA	GO:0003723	RNA binding	GO:0016021	integral component of membrane
Can1.2ch01g04808.t1	A0A2G3DFR4	99.1	0	1358.2	YTH domain-containing family protein 2	PE 4	NA	NA	NA	NA	GO:0003723	RNA binding	NA	NA
Can1.2ch01g04809.t1	A0A2G3AJC3	100	1.1e-45	184.9	ACT domain-containing protein ACR3	PE 4	NA	NA	NA	NA	NA	NA	NA	NA
Can1.2ch01g04810.t1	A0A2G2VW82	87.8	2e-42	174.1	Senescence-specific cysteine protease SAG39	PE 3	NA	NA	NA	NA	GO:0008234	cysteine-type peptidase activity	NA	NA
Can1.2ch01g04811.t1	A0A2G3AJ48	100	5.7e-111	402.9	Amino acid permease 4	PE 4	NA	NA	NA	NA	NA	NA	GO:0016021	integral component of membrane
Can1.2ch01g04813.t1	A0A2G3DFS4	85.5	1.2e-80	302	Putative 2-oxoglutarate-dependent dioxygenase	PE 4	NA	NA	NA	NA	GO:0051213	dioxygenase activity	NA	NA
Can1.2ch01g04820.t1	A0A2G2XQD4	100	5.2e-208	726.1	2-oxoisovalerate dehydrogenase subunit beta, mitochondrial	PE 4	NA	NA	NA	NA	GO:0003824	catalytic activity	NA	NA
Can1.2ch01g04835.t1	A0A2G2XPY3	98.9	2.5e-47	190.3	Double-stranded RNA-binding protein 1	PE 4	NA	NA	NA	NA	GO:0003723	RNA binding	NA	NA
Can1.2ch01g04843.t1	A0A1U7VLH2	81.1	3.3e-34	146.7	NA	PE 4	NA	NA	NA	NA	NA	NA	NA	NA
Can1.2ch01g04861.t1	V5YNY6	91.7	2e-121	438	Small basic intrinsic protein 21	PE 2	NA	NA	NA	NA	GO:0015267	channel activity	GO:0005783	endoplasmic reticulum
Can1.2ch01g04863.t1	A0A444XB35	80.4	0	1759.2	NA	PE 4	NA	NA	NA	NA	NA	NA	NA	NA
Can1.2ch01g04866.t1	A0A2G3AIF0	99.9	0	1685.6	RBR-type E3 ubiquitin transferase	PE 3	2.3.2.31	NA	NA	NA	GO:0016874	ligase activity	NA	NA
Can1.2ch01g04897.t1	A0A1U8FC05	100	0	1219.1	NA	PE 4	NA	NA	NA	NA	GO:0003676	nucleic acid binding	NA	NA
Can1.2ch01g04914.t1	A0A1U8HF69	100	6.6e-243	842.4	NA	PE 4	NA	NA	NA	NA	NA	NA	NA	NA
Can1.2ch01g04927.t1	A0A2G2XJ39	88.2	8.5e-31	135.2	NA	PE 4	NA	NA	NA	NA	NA	NA	NA	NA
Can1.2ch01g04931.t1	A0A2G3AIL6	99.4	4.2e-274	946	NA	PE 4	NA	NA	NA	NA	NA	NA	NA	NA
Can1.2ch01g04942.t1	A0A1U8FF83	99.4	9.5e-208	725.3	protein TWIN LOV 1-like	PE 4	NA	NA	NA	NA	NA	NA	NA	NA
Can1.2ch01g04943.t1	A0A1U8G6H6	80.6	3.3e-37	157.1	NA	PE 4	NA	IEA	GO:0006351	transcription, DNA-templated	GO:0003682	chromatin binding	NA	NA
Can1.2ch01g04957.t1	A0A2G3AIM2	100	1.1e-70	268.5	NA	PE 4	NA	NA	NA	NA	GO:0016887	ATPase activity	GO:0016021	integral component of membrane
Can1.2ch01g04970.t1	A0A2G2XN08	99.5	4.4e-108	393.3	NA	PE 3	NA	IEA	GO:0006412	translation	GO:0003735	structural constituent of ribosome	GO:0015935	small ribosomal subunit
Can1.2ch01g04976.t1	A0A2G2XPV1	99.4	1.2e-193	678.3	NA	PE 4	NA	NA	NA	NA	NA	NA	NA	NA
Can1.2ch01g04980.t1	A0A2G3AIL9	100	1.7e-214	747.7	NA	PE 4	NA	NA	NA	NA	NA	NA	NA	NA
Can1.2ch01g04982.t1	A0A2G2XPE6	96.9	5.4e-67	256.1	NA	PE 4	NA	NA	NA	NA	NA	NA	NA	NA
Can1.2ch01g04985.t1	A0A2G2XPS7	100	2.1e-153	544.3	Mitochondrial outer membrane protein porin of 36 kDa	PE 4	NA	NA	NA	NA	GO:0008308	voltage-gated anion channel activity	GO:0005741	mitochondrial outer membrane
Can1.2ch01g04986.t1	A0A2G2XQ53	98.9	4.2e-146	520	Hypersensitive-induced response protein 2	PE 4	NA	NA	NA	NA	NA	NA	NA	NA
Can1.2ch01g04988.t1	A0A2G3CB61	99.8	1e-280	968	Putative receptor-like protein kinase	PE 3	NA	NA	NA	NA	GO:0005524	ATP binding	NA	NA
Can1.2ch01g04990.t1	A0A2G3CB59	100	4.4e-128	459.9	Peptidyl-prolyl cis-trans isomerase	PE 3	5.2.1.8	NA	NA	NA	GO:0003755	peptidyl-prolyl cis-trans isomerase activity	GO:0005768	endosome
Can1.2ch01g04997.t1	A0A2G2XNF0	99.5	1e-221	771.9	NA	PE 4	NA	NA	NA	NA	NA	NA	NA	NA
Can1.2ch01g04998.t1	A0A1U8FH68	92.1	6.1e-101	369.4	NA	PE 4	NA	NA	NA	NA	NA	NA	NA	NA
Can1.2ch01g05000.t1	A0A2G3A9Q3	80.9	8.1e-32	139	Amino acid transporter ANTL2	PE 4	NA	NA	NA	NA	NA	NA	GO:0016021	integral component of membrane
Can1.2ch01g05004.t1	A0A1U8HB99	99.8	8.4e-242	838.6	protein kinase 2B, chloroplastic-like	PE 3	NA	NA	NA	NA	GO:0005524	ATP binding	NA	NA
Can1.2ch01g05013.t1	A0A2G3AIN1	100	9.3e-114	412.1	UDP-galactose/UDP-glucose transporter 3 (Fragment)	PE 4	NA	IEA	GO:0055085	transmembrane transport	NA	NA	GO:0016021	integral component of membrane
Can1.2ch01g05017.t1	A0A2G3AIH9	100	2e-140	501.1	NA	PE 4	NA	IEA	GO:0006004	fucose metabolic process	GO:0016757	transferase activity, transferring glycosyl groups	GO:0016021	integral component of membrane
Can1.2ch01g05018.t1	A0A2G3AIH9	100	4.2e-67	256.5	NA	PE 4	NA	IEA	GO:0006004	fucose metabolic process	GO:0016757	transferase activity, transferring glycosyl groups	GO:0016021	integral component of membrane
Can1.2ch01g05030.t1	A0A2G3AII7	100	4.8e-118	426.4	Expansin (Fragment)	PE 3	NA	IEA	GO:0009664	plant-type cell wall organization	NA	NA	GO:0005576	extracellular region
Can1.2ch01g05031.t1	A0A2G3AIJ5	100	0	1039.3	cytochrome P450 704B1	PE 4	NA	NA	NA	NA	GO:0005506	iron ion binding	NA	NA
Can1.2ch01g05039.t1	A0A1U8FKD4	99.7	3.3e-201	703.4	myb-related protein Hv1-like	PE 4	NA	NA	NA	NA	GO:0003677	DNA binding	GO:0005634	nucleus
Can1.2ch01g05056.t1	A0A1U8HF92	100	1.1e-159	565.1	Sphinganine C(4)-monooxygenase 1	PE 3	NA	IEA	GO:0008610	lipid biosynthetic process	GO:0005506	iron ion binding	GO:0016021	integral component of membrane
Can1.2ch01g05059.t1	A0A1J6ISD7	88.4	9.9e-42	171.8	Ribosomal protein L19	PE 3	NA	IEA	GO:0006412	translation	GO:0003723	RNA binding	GO:0022625	cytosolic large ribosomal subunit
Can1.2ch01g05063.t1	A0A2G3DFP3	94.1	4.7e-50	199.5	Cation/H(+) antiporter 18	PE 4	NA	NA	NA	NA	GO:0016705	oxidoreductase activity, acting on paired donors, with incorporation or reduction of molecular oxygen	GO:0016021	integral component of membrane
Can1.2ch01g05064.t1	A0A2G2XJX1	84.4	1.3e-102	375.6	Cation/H(+) antiporter 17	PE 4	NA	NA	NA	NA	GO:0015299	solute:proton antiporter activity	GO:0016021	integral component of membrane
Can1.2ch01g05065.t1	A0A2G3AIP2	98.2	9.5e-85	315.5	Cation/H(+) antiporter 19	PE 4	NA	NA	NA	NA	GO:0015299	solute:proton antiporter activity	GO:0016021	integral component of membrane
Can1.2ch01g05067.t1	A0A1U8HFC6	99.1	0	1188.7	probable methyltransferase PMT2 isoform X1	PE 4	NA	NA	NA	NA	GO:0008168	methyltransferase activity	GO:0016021	integral component of membrane
Can1.2ch01g05071.t1	A0A1U8HFI3	100	2.6e-145	517.3	haloacid dehalogenase-like hydrolase domain-containing protein 3	PE 4	NA	NA	NA	NA	GO:0016787	hydrolase activity	NA	NA
Can1.2ch01g05078.t1	A0A1J1EJW9	95.4	0	1377.5	Cullin 3 (Fragment)	PE 2	NA	IEA	GO:0006511	ubiquitin-dependent protein catabolic process	GO:0031625	ubiquitin protein ligase binding	NA	NA
Can1.2ch01g05087.t1	A0A1U8H8Y3	100	3e-126	453.8	transmembrane emp24 domain-containing protein p24delta7	PE 3	NA	NA	NA	NA	NA	NA	GO:0005789	endoplasmic reticulum membrane
Can1.2ch01g05090.t1	A0A3Q7EAK3	82.6	2.6e-36	153.7	NA	PE 3	NA	NA	NA	NA	GO:0004674	protein serine/threonine kinase activity	NA	NA
Can1.2ch01g05109.t1	A0A2G3AIG0	99.7	0	2046.9	Protein argonaute 7	PE 3	NA	IEA	GO:0031047	gene silencing by RNA	GO:0003676	nucleic acid binding	NA	NA
Can1.2ch01g05121.t1	A0A2G2XPK8	95.9	4e-165	583.6	NA	PE 4	NA	NA	NA	NA	NA	NA	GO:0016021	integral component of membrane
Can1.2ch01g05131.t1	A0A1U8H9P8	99.7	9.7e-204	711.8	probable iron/ascorbate oxidoreductase DDB_G0283291 isoform X1	PE 3	NA	NA	NA	NA	GO:0046872	metal ion binding	NA	NA
Can1.2ch01g05141.t1	A0A1U8FK86	80.2	1.9e-255	884.4	IQ domain-containing protein IQM2-like	PE 4	NA	NA	NA	NA	NA	NA	NA	NA
Can1.2ch01g05161.t1	A0A1U8HHY9	100	5e-73	276.6	vesicle transport protein GOT1B-like isoform X1	PE 4	NA	IEA	GO:0016192	vesicle-mediated transport	NA	NA	GO:0016021	integral component of membrane
Can1.2ch01g05189.t1	A0A1U8H9Z4	99.9	0	1394.8	DNA polymerase eta isoform X1	PE 4	NA	IEA	GO:0006281	DNA repair	GO:0003684	damaged DNA binding	NA	NA
Can1.2ch01g05197.t1	A0A1U8HGD0	84	1.2e-150	535.4	LOW QUALITY PROTEIN serine/arginine-rich splicing factor 2	PE 4	NA	NA	NA	NA	GO:0003723	RNA binding	NA	NA
Can1.2ch01g05200.t1	A0A1U8HGD9	100	7.5e-235	815.5	26S protease regulatory subunit 8 homolog A	PE 3	NA	IEA	GO:0030163	protein catabolic process	GO:0005524	ATP binding	GO:0005737	cytoplasm
Can1.2ch01g05216.t1	A0A1U8H9S5	96.3	2.8e-144	514.2	NA	PE 4	NA	NA	NA	NA	NA	NA	NA	NA
Can1.2ch01g05222.t1	A0A1U8HGI0	98.7	3.1e-169	597	probable UDP-3-O-acyl-N-acetylglucosamine deacetylase 2 isoform X1	PE 3	NA	IEA	GO:0009245	lipid A biosynthetic process	GO:0008759	UDP-3-O-[3-hydroxymyristoyl] N-acetylglucosamine deacetylase activity	NA	NA
Can1.2ch01g05223.t1	A0A2G2XPB5	87	2.6e-71	271.2	Protein transport protein Sec61 subunit alpha isoform 1	PE 3	NA	IEA	GO:0015031	protein transport	NA	NA	GO:0016020	membrane
Can1.2ch01g05224.t1	A0A2G3DFZ4	97.5	4.2e-106	386.7	Cell number regulator 13	PE 4	NA	NA	NA	NA	NA	NA	NA	NA
Can1.2ch01g05225.t1	A0A2G3BY67	92.6	7e-86	319.3	NA	PE 4	NA	NA	NA	NA	NA	NA	NA	NA
Can1.2ch01g05226.t1	A0A1U8HIE3	99.6	5.9e-155	549.7	NA	PE 4	NA	NA	NA	NA	GO:0008168	methyltransferase activity	NA	NA
Can1.2ch01g05244.t1	A0A1S4DQZ5	84.1	1.2e-244	848.2	DDB1- and CUL4-associated factor 4-like isoform X1	PE 4	NA	NA	NA	NA	NA	NA	NA	NA
Can1.2ch01g05253.t1	A0A2G2XP93	99.3	3.4e-262	906.4	F-box/kelch-repeat protein	PE 4	NA	NA	NA	NA	NA	NA	NA	NA
Can1.2ch01g05257.t1	A0A2G3AJ35	99.2	7.4e-64	245.7	NA	PE 4	NA	NA	NA	NA	NA	NA	NA	NA
Can1.2ch01g05258.t1	A0A2G2XPQ2	98.3	4.7e-90	333.2	NA	PE 4	NA	NA	NA	NA	NA	NA	GO:0005773	vacuole
Can1.2ch01g05274.t1	A0A1U8HA91	100	1.6e-118	427.9	serine/threonine-protein phosphatase PP2A catalytic subunit-like	PE 4	NA	NA	NA	NA	GO:0016787	hydrolase activity	NA	NA
Can1.2ch01g05276.t1	A0A1U8FIG0	100	2.8e-83	310.5	Dirigent protein	PE 3	NA	NA	NA	NA	NA	NA	GO:0048046	apoplast
Can1.2ch01g05289.t1	A0A1U8FIF0	100	2.8e-104	380.6	Dirigent protein	PE 3	NA	NA	NA	NA	NA	NA	GO:0048046	apoplast
Can1.2ch01g05305.t1	A0A1U8HEJ4	100	1.1e-188	661.8	NA	PE 4	NA	NA	NA	NA	NA	NA	NA	NA
Can1.2ch01g05306.t1	A0A1U8FBL6	100	2.6e-34	146.7	NA	PE 4	NA	NA	NA	NA	NA	NA	NA	NA
Can1.2ch01g05310.t1	A0A2G3AJG9	96.6	3.2e-58	226.9	NA	PE 4	NA	NA	NA	NA	NA	NA	GO:0016021	integral component of membrane
Can1.2ch01g05312.t1	A0A1U8FJX8	100	3.4e-81	303.5	NA	PE 4	NA	NA	NA	NA	NA	NA	NA	NA
Can1.2ch01g05329.t1	A0A1U8HH08	100	0	1095.1	TNF receptor-associated factor family protein DDB_G0272098-like isoform X1	PE 4	NA	NA	NA	NA	NA	NA	NA	NA
Can1.2ch01g05342.t1	A0A1U8H8V1	100	7.9e-101	369	zinc finger A20 and AN1 domain-containing stress-associated protein 8-like isoform X4	PE 4	NA	NA	NA	NA	GO:0003677	DNA binding	NA	NA
Can1.2ch01g05377.t1	A0A1U8HGK5	100	7.6e-165	582.4	NA	PE 4	NA	IEA	GO:0006355	regulation of transcription, DNA-templated	GO:0003723	RNA binding	NA	NA
Can1.2ch01g05415.t1	A0A1U8HB90	100	1.6e-69	264.6	ER membrane protein complex subunit 6-like isoform X1	PE 4	NA	NA	NA	NA	NA	NA	GO:0072546	ER membrane protein complex
Can1.2ch01g05417.t1	A0A2G3AJ25	89.5	8.5e-98	359.4	NA	PE 4	NA	NA	NA	NA	NA	NA	GO:0016021	integral component of membrane
Can1.2ch01g05421.t1	A0A1U8HBP1	100	1.2e-173	611.7	NA	PE 3	NA	IEA	GO:0006412	translation	GO:0003735	structural constituent of ribosome	GO:0005840	ribosome
Can1.2ch01g05423.t1	A0A1U8HHW4	100	0	1356.3	pentatricopeptide repeat-containing protein At3g48810-like	PE 4	NA	NA	NA	NA	NA	NA	NA	NA
Can1.2ch01g05427.t1	A0A2G3AJ61	99.2	3e-71	270.4	NA	PE 4	NA	NA	NA	NA	NA	NA	NA	NA
Can1.2ch01g05428.t1	A0A0V0I6N4	94	6.8e-147	522.7	Putative transcription factor Pur-alpha 1-like	PE 4	NA	NA	NA	NA	NA	NA	NA	NA
Can1.2ch01g05435.t1	A0A2G3AJ50	96.3	4.1e-55	216.5	NA	PE 4	NA	NA	NA	NA	GO:0016491	oxidoreductase activity	NA	NA
Can1.2ch01g05451.t1	A0A2G2XPS1	99.5	1.3e-118	428.3	Galactokinase	PE 4	NA	IEA	GO:0006012	galactose metabolic process	GO:0005524	ATP binding	GO:0005737	cytoplasm
Can1.2ch01g05487.t1	A0A2G3DGD2	91.4	2.7e-230	800.4	NA	PE 4	NA	NA	NA	NA	NA	NA	NA	NA
Can1.2ch01g05508.t1	A0A2G3AJ59	97.8	1.9e-182	641	NA	PE 4	NA	NA	NA	NA	NA	NA	NA	NA
Can1.2ch01g05515.t1	A0A1U8HCM2	98.1	6.2e-276	952.2	light-mediated development protein DET1 isoform X5	PE 4	NA	NA	NA	NA	NA	NA	NA	NA
Can1.2ch01g05532.t1	A0A1U8FAW8	100	1.9e-175	617.8	NA	PE 4	NA	NA	NA	NA	NA	NA	GO:0016021	integral component of membrane
Can1.2ch01g05543.t1	A0A2G2XQ16	99.2	1.2e-134	481.9	NA	PE 4	NA	NA	NA	NA	NA	NA	GO:0016021	integral component of membrane
Can1.2ch01g05576.t1	A0A2G3DG67	99.1	5.2e-240	832.8	Pyruvate kinase	PE 3	2.7.1.40	NA	NA	NA	GO:0004743	pyruvate kinase activity	NA	NA
Can1.2ch01g05594.t1	A0A1U8HE21	100	0	1068.9	membrane-bound transcription factor site-2 protease homolog isoform X5	PE 4	NA	NA	NA	NA	GO:0004222	metalloendopeptidase activity	GO:0016021	integral component of membrane
Can1.2ch01g05671.t1	A0A1U8FEE2	100	1.9e-145	517.7	NA	PE 4	NA	NA	NA	NA	NA	NA	NA	NA
Can1.2ch01g05684.t1	A0A1U8HDX5	99.5	9.5e-115	415.6	transcription factor bHLH148-like	PE 4	NA	NA	NA	NA	GO:0046983	protein dimerization activity	NA	NA
Can1.2ch01g05691.t1	Q1M319	91.8	4.5e-210	733	Putative beta-glycosidase	PE 2	NA	IEA	GO:0005975	carbohydrate metabolic process	GO:0004553	hydrolase activity, hydrolyzing O-glycosyl compounds	GO:0016021	integral component of membrane
Can1.2ch01g05692.t1	A0A2G3DG26	93.6	3.9e-93	343.6	Beta-glucosidase-like SFR2, chloroplastic	PE 3	NA	IEA	GO:0005975	carbohydrate metabolic process	GO:0004553	hydrolase activity, hydrolyzing O-glycosyl compounds	GO:0016021	integral component of membrane
Can1.2ch01g05695.t1	A0A2G3DG26	99.1	0	1303.5	Beta-glucosidase-like SFR2, chloroplastic	PE 3	NA	IEA	GO:0005975	carbohydrate metabolic process	GO:0004553	hydrolase activity, hydrolyzing O-glycosyl compounds	GO:0016021	integral component of membrane
Can1.2ch01g05696.t1	A0A2G3DG72	88.3	8.4e-48	192.2	NA	PE 4	NA	NA	NA	NA	GO:0008234	cysteine-type peptidase activity	NA	NA
Can1.2ch01g05745.t1	A0A1U8HBT4	99.7	0	1245.3	flowering time control protein FCA isoform X2	PE 4	NA	NA	NA	NA	GO:0003723	RNA binding	GO:0016021	integral component of membrane
Can1.2ch01g05748.t1	A0A1U8HBV5	100	6.9e-60	232.3	flowering time control protein FCA isoform X12	PE 4	NA	NA	NA	NA	GO:0003723	RNA binding	GO:0016021	integral component of membrane
Can1.2ch01g05785.t1	A0A2G2XQC1	98.8	0	2270	DEAD-box ATP-dependent RNA helicase 40	PE 4	NA	NA	NA	NA	GO:0005524	ATP binding	NA	NA
Can1.2ch01g05804.t1	A0A2G3AJG7	96.7	4.7e-78	293.1	NA	PE 4	NA	NA	NA	NA	GO:0004252	serine-type endopeptidase activity	NA	NA
Can1.2ch01g05805.t1	A0A1U8HC98	100	6.7e-63	242.7	ER membrane protein complex subunit 6-like	PE 4	NA	NA	NA	NA	NA	NA	GO:0072546	ER membrane protein complex
Can1.2ch01g05811.t1	A0A2G2XPG9	91.8	0	1165.6	Pentatricopeptide repeat-containing protein	PE 4	NA	NA	NA	NA	NA	NA	NA	NA
Can1.2ch01g05812.t1	A0A2G2Y6P0	97.3	6.8e-103	375.9	NA	PE 3	NA	IEA	GO:0006412	translation	GO:0019843	rRNA binding	GO:0005840	ribosome
Can1.2ch01g05813.t1	A0A2G2Y6P0	100	1.4e-53	211.5	NA	PE 3	NA	IEA	GO:0006412	translation	GO:0019843	rRNA binding	GO:0005840	ribosome
Can1.2ch01g05824.t1	A0A2G3DFF6	94.1	3.5e-28	126.3	NA	PE 4	NA	NA	NA	NA	GO:0005544	calcium-dependent phospholipid binding	GO:0016021	integral component of membrane
Can1.2ch01g05828.t1	A0A1U8FG58	98.3	0	1478.8	NA	PE 4	NA	NA	NA	NA	NA	NA	GO:0016021	integral component of membrane
Can1.2ch01g05835.t1	A0A2G3DFI3	99.6	0	1518.4	Serine/threonine-protein kinase EDR1	PE 4	NA	IEA	GO:0006355	regulation of transcription, DNA-templated	GO:0004672	protein kinase activity	NA	NA
Can1.2ch01g05845.t1	M1C7W5	94.8	0	2145.5	Phytochrome	PE 2	NA	IEA	GO:0009584	detection of visible light	GO:0009881	photoreceptor activity	GO:0005634	nucleus
Can1.2ch01g05846.t1	A0A1U8HE83	100	0	1139.8	ATP-citrate synthase beta chain protein 2	PE 4	NA	NA	NA	NA	GO:0046912	transferase activity, transferring acyl groups, acyl groups converted into alkyl on transfer	NA	NA
Can1.2ch01g05853.t1	A0A2G2XPJ7	98.8	1.2e-93	345.1	Dirigent protein	PE 3	NA	NA	NA	NA	NA	NA	GO:0048046	apoplast
Can1.2ch01g05859.t1	P15797	91.1	7.6e-191	669.1	Glucan endo-1,3-beta-glucosidase, basic vacuolar isoform	PE 1	3.2.1.39	IEA	GO:0005975	carbohydrate metabolic process	GO:0042973	glucan endo-1,3-beta-D-glucosidase activity	GO:0005773	vacuole
Can1.2ch01g05861.t1	A0A2G3AJ63	100	2.9e-124	447.2	NA	PE 4	NA	NA	NA	NA	GO:0004857	enzyme inhibitor activity	NA	NA
Can1.2ch01g05862.t1	A0A2G3DFH0	100	2.9e-89	330.5	NA	PE 4	NA	NA	NA	NA	NA	NA	NA	NA
Can1.2ch01g05864.t1	A0A2G3AJ72	100	0	1321.2	NA	PE 4	NA	NA	NA	NA	NA	NA	NA	NA
Can1.2ch01g05875.t1	A0A1U8HEG3	100	1.2e-145	518.5	NA	PE 4	NA	NA	NA	NA	GO:0003824	catalytic activity	NA	NA
Can1.2ch01g05877.t1	A0A1U8HME9	99.8	0	1614.4	NA	PE 4	NA	NA	NA	NA	NA	NA	GO:0016021	integral component of membrane
Can1.2ch01g05885.t1	A0A1U8HDH5	99.7	0	1311.2	protein kinase and PP2C-like domain-containing protein isoform X1	PE 4	NA	NA	NA	NA	GO:0005524	ATP binding	NA	NA
Can1.2ch01g05886.t1	A0A2G3AJ77	99.9	0	3445.6	NA	PE 4	NA	NA	NA	NA	NA	NA	NA	NA
Can1.2ch01g05887.t1	A0A2G3AJ04	100	1.7e-40	167.5	NA	PE 4	NA	NA	NA	NA	NA	NA	NA	NA
Can1.2ch01g05898.t1	A0A2G3AIZ6	100	5.3e-94	346.3	Outer envelope pore protein 16-2, chloroplastic	PE 4	NA	NA	NA	NA	NA	NA	NA	NA
Can1.2ch01g05901.t1	A0A1U8HM12	99.1	0	1692.6	serine/threonine-protein phosphatase 4 regulatory subunit 3-like isoform X1	PE 4	NA	NA	NA	NA	NA	NA	NA	NA
Can1.2ch01g05903.t1	Q38HV5	95.9	5.4e-103	376.3	GTPase-like protein	PE 2	NA	IEA	GO:0006886	intracellular protein transport	GO:0005525	GTP binding	GO:0005794	Golgi apparatus
Can1.2ch01g05904.t1	A0A2G3AJ03	100	0	1866.7	Calmodulin-binding transcription activator 5	PE 4	NA	NA	NA	NA	GO:0003677	DNA binding	GO:0016021	integral component of membrane
Can1.2ch01g05907.t1	A0A2G3AJ18	100	0	1150.6	Putative acyl-activating enzyme 2	PE 4	NA	NA	NA	NA	GO:0003824	catalytic activity	NA	NA
Can1.2ch01g05918.t1	A0A2G3AIZ8	100	0	1183.7	Putative pentatricopeptide repeat-containing protein, mitochondrial	PE 4	NA	NA	NA	NA	NA	NA	NA	NA
Can1.2ch01g05919.t1	A0A2G3CFR9	86	3.1e-38	160.2	NA	PE 3	NA	NA	NA	NA	GO:0005524	ATP binding	NA	NA
Can1.2ch01g05920.t1	A0A2G3CL42	91.5	4.4e-42	172.9	Heat shock 70 kDa protein	PE 3	NA	NA	NA	NA	GO:0005524	ATP binding	NA	NA
Can1.2ch01g05923.t1	A0A1U8HD77	99.5	1.5e-120	434.9	NA	PE 4	NA	NA	NA	NA	NA	NA	NA	NA
Can1.2ch01g05924.t1	A0A2G3DFI7	99.4	4.7e-279	962.6	AMSH-like ubiquitin thioesterase 3 (Fragment)	PE 4	NA	NA	NA	NA	NA	NA	NA	NA
Can1.2ch01g05934.t1	A0A2G2XPK7	99.8	4.5e-287	989.2	Importin subunit alpha	PE 3	NA	IEA	GO:0006606	protein import into nucleus	GO:0008565	protein transporter activity	GO:0005737	cytoplasm
Can1.2ch01g05938.t1	A0A2G3AJ27	100	2e-68	261.2	GATA transcription factor 23	PE 4	NA	NA	NA	NA	GO:0043565	sequence-specific DNA binding	NA	NA
Can1.2ch01g05939.t1	A0A2G3AJ98	100	1.1e-142	508.4	NA	PE 4	NA	NA	NA	NA	GO:0004252	serine-type endopeptidase activity	GO:0016021	integral component of membrane
Can1.2ch01g05953.t1	A0A2G2ZWK5	100	0	2312.3	NA	PE 4	NA	NA	NA	NA	GO:0005524	ATP binding	NA	NA
Can1.2ch01g05954.t1	A0A1U8HDB8	99.2	1.3e-142	508.4	NA	PE 4	NA	NA	NA	NA	NA	NA	GO:0016021	integral component of membrane
Can1.2ch01g05962.t1	A0A2G3AIW2	100	2.3e-97	357.5	NA	PE 4	NA	NA	NA	NA	GO:0003676	nucleic acid binding	NA	NA
Can1.2ch01g05970.t1	A0A2G3AIT1	100	8.8e-49	195.3	Cinnamoyl-CoA reductase 1	PE 4	NA	NA	NA	NA	GO:0050662	coenzyme binding	NA	NA
Can1.2ch01g05971.t1	A0A2G3AIT1	100	2.2e-138	494.2	Cinnamoyl-CoA reductase 1	PE 4	NA	NA	NA	NA	GO:0050662	coenzyme binding	NA	NA
Can1.2ch01g05972.t1	A0A1U8HJR5	98.6	0	1794.2	NA	PE 4	NA	NA	NA	NA	NA	NA	NA	NA
Can1.2ch01g05980.t1	A0A1U8HKL7	100	1.7e-114	414.5	arp2/3 complex-activating protein rickA-like	PE 4	NA	NA	NA	NA	NA	NA	NA	NA
Can1.2ch01g05987.t1	A0A1U8HEG6	99.1	0	1340.5	COBRA-like protein 7	PE 4	NA	IEA	GO:0010215	cellulose microfibril organization	NA	NA	GO:0031225	anchored component of membrane
Can1.2ch01g05988.t1	A0A2G3AIZ9	100	0	1339.7	Two-component response regulator	PE 4	NA	IEA	GO:0000160	phosphorelay signal transduction system	GO:0003677	DNA binding	GO:0005634	nucleus
Can1.2ch01g05999.t1	A0A2G3AIU1	97	1.5e-109	398.3	Protein DEHYDRATION-INDUCED 19-like protein 4	PE 4	NA	NA	NA	NA	NA	NA	NA	NA
Can1.2ch01g06000.t1	A0A1U8HEI5	100	3.7e-228	793.1	NA	PE 4	NA	NA	NA	NA	NA	NA	NA	NA
Can1.2ch01g06001.t1	A0A1J6ITQ1	88.5	0	1075.8	Pumilio-like 24	PE 4	NA	IEA	GO:0009793	embryo development ending in seed dormancy	GO:0003723	RNA binding	GO:0005730	nucleolus
Can1.2ch01g06002.t1	A0A2G3AIS9	95.5	6.3e-144	512.7	NA	PE 4	NA	NA	NA	NA	NA	NA	NA	NA
Can1.2ch01g06005.t1	A0A2G2XQ19	99.4	0	1249.6	NA	PE 4	NA	IEA	GO:0016042	lipid catabolic process	GO:0016787	hydrolase activity	NA	NA
Can1.2ch01g06009.t1	A0A2G3AIT2	100	9.9e-74	278.5	NA	PE 4	NA	NA	NA	NA	NA	NA	NA	NA
Can1.2ch01g06011.t1	A0A1U8HKR6	98.1	0	2285	Phospholipase	PE 3	3.1.4.4	IEA	GO:0016042	lipid catabolic process	GO:0070290	N-acylphosphatidylethanolamine-specific phospholipase D activity	NA	NA
Can1.2ch01g06015.t1	A0A2G3DGA9	99.1	3.2e-58	226.9	NA	PE 4	NA	NA	NA	NA	GO:0003697	single-stranded DNA binding	GO:1990879	CST complex
Can1.2ch01g06018.t1	A0A1J6J239	83.4	7.2e-173	609.4	NA	PE 4	NA	IEA	GO:0009819	drought recovery	GO:0004722	protein serine/threonine phosphatase activity	GO:0005737	cytoplasm
Can1.2ch01g06019.t1	A0A1U8HEP7	100	2.7e-211	736.9	early nodulin-75	PE 4	NA	IEA	GO:0030001	metal ion transport	GO:0046872	metal ion binding	NA	NA
Can1.2ch01g06029.t1	A0A1U8HMX9	99.2	6.2e-150	532.7	Ethylene-responsive transcription factor	PE 4	NA	NA	NA	NA	GO:0003677	DNA binding	GO:0005634	nucleus
Can1.2ch01g06035.t1	A0A2G3AIZ1	99.8	2e-287	990.3	P17/29C-like protein DDB_G0287399	PE 4	NA	NA	NA	NA	NA	NA	NA	NA
Can1.2ch01g06038.t1	A0A1U8HEV6	100	1.4e-280	967.6	protein TRIGALACTOSYLDIACYLGLYCEROL 4, chloroplastic isoform X1	PE 4	NA	NA	NA	NA	NA	NA	NA	NA
Can1.2ch01g06042.t1	A0A1U8HL26	99.8	1.1e-288	994.6	pentatricopeptide repeat-containing protein At3g06430, chloroplastic-like	PE 4	NA	NA	NA	NA	NA	NA	NA	NA
Can1.2ch01g06047.t1	A0A1U8HEV5	100	4e-191	669.8	RING-H2 finger protein ATL2	PE 4	NA	NA	NA	NA	NA	NA	GO:0016021	integral component of membrane
Can1.2ch01g06051.t1	A0A1U8HL37	99.8	0	1115.9	Pectinesterase	PE 3	3.1.1.11	IEA	GO:0042545	cell wall modification	GO:0030599	pectinesterase activity	NA	NA
Can1.2ch01g06058.t1	G1FNI7	100	0	1109	Pectinesterase	PE 3	3.1.1.11	IEA	GO:0045490	pectin catabolic process	GO:0045330	aspartyl esterase activity	NA	NA
Can1.2ch01g06061.t1	A0A2G3AJ21	100	1.7e-55	217.6	NA	PE 4	NA	NA	NA	NA	NA	NA	NA	NA
Can1.2ch01g06074.t1	A0A2G3DFP4	99.1	2.2e-59	230.7	NA	PE 4	NA	NA	NA	NA	NA	NA	NA	NA
Can1.2ch01g06085.t1	A0A1U8FRH2	98.4	4.9e-175	616.3	NA	PE 3	NA	IEA	GO:0005975	carbohydrate metabolic process	GO:0004650	polygalacturonase activity	GO:0005576	extracellular region
Can1.2ch01g06092.t1	A0A2G3AJ02	99.2	2.3e-152	540.8	NA	PE 4	NA	IEA	GO:0006260	DNA replication	GO:0003677	DNA binding	NA	NA
Can1.2ch01g06093.t1	A0A2G3DFP0	99.2	2.8e-147	523.9	Multiple organellar RNA editing factor 3, mitochondrial	PE 4	NA	IEA	GO:0016554	cytidine to uridine editing	NA	NA	NA	NA
Can1.2ch01g06095.t1	A0A2G3AIZ4	98.6	1.8e-72	274.6	NA	PE 4	NA	NA	NA	NA	GO:0003677	DNA binding	NA	NA
Can1.2ch01g06098.t1	A0A1U8HL82	99.5	0	4255.7	phragmoplast orienting kinesin-1 isoform X1	PE 3	NA	IEA	GO:0007018	microtubule-based movement	GO:0005524	ATP binding	NA	NA
Can1.2ch01g06105.t1	A0A1U7YPX8	83.7	0	1780.4	NA	PE 4	NA	IEA	GO:0006886	intracellular protein transport	GO:0008536	Ran GTPase binding	GO:0016021	integral component of membrane
Can1.2ch01g06108.t1	A0A2G3AIX0	100	4e-42	172.9	NA	PE 3	NA	NA	NA	NA	NA	NA	GO:0005615	extracellular space
Can1.2ch01g06109.t1	A0A2G2XPG7	100	3.6e-107	390.2	NA	PE 4	NA	NA	NA	NA	NA	NA	NA	NA
Can1.2ch01g06113.t1	A0A1U8HFA2	100	6.2e-229	795.8	30S ribosomal protein S1, chloroplastic	PE 4	NA	NA	NA	NA	GO:0003676	nucleic acid binding	GO:0005840	ribosome
Can1.2ch01g06117.t1	A0A2G3DFQ6	100	1.6e-129	464.9	Chlorophyll a-b binding protein, chloroplastic	PE 3	NA	IEA	GO:0018298	protein-chromophore linkage	GO:0016168	chlorophyll binding	GO:0009523	photosystem II
Can1.2ch01g06118.t1	A0A2G3DFV1	98.1	2.7e-84	313.9	NA	PE 4	NA	NA	NA	NA	NA	NA	NA	NA
Can1.2ch01g06119.t1	A0A2G2V962	100	1.3e-42	174.5	NA	PE 4	NA	NA	NA	NA	NA	NA	NA	NA
Can1.2ch01g06120.t1	A0A1U8HF70	98.8	0	1374.8	CLP protease regulatory subunit CLPX1, mitochondrial-like	PE 4	NA	IEA	GO:0006457	protein folding	GO:0008233	peptidase activity	NA	NA
Can1.2ch01g06122.t1	A0A1U8HFC8	99.1	0	1893.2	general transcription factor 3C polypeptide 3 isoform X1	PE 4	NA	NA	NA	NA	GO:0001004	RNA polymerase III transcription regulator recruiting activity	NA	NA
Can1.2ch01g06124.t1	A0A2G3DGI5	90	1.9e-172	607.8	Protein BEARSKIN2	PE 4	NA	IEA	GO:0006355	regulation of transcription, DNA-templated	GO:0003677	DNA binding	GO:0005634	nucleus
Can1.2ch01g06128.t1	A0A2G2V940	99.1	1.4e-127	458.4	NA	PE 4	NA	NA	NA	NA	NA	NA	GO:0016021	integral component of membrane
Can1.2ch01g06133.t1	A0A1U8HNJ1	100	1.8e-94	347.8	RING-H2 finger protein ATL7-like isoform X1	PE 4	NA	NA	NA	NA	NA	NA	GO:0016021	integral component of membrane
Can1.2ch01g06135.t1	A0A1U8HLI0	100	5.8e-102	372.9	NA	PE 4	NA	NA	NA	NA	NA	NA	GO:0016021	integral component of membrane
Can1.2ch01g06136.t1	A0A2G3DGL0	100	1.9e-143	511.1	60S ribosomal protein L7a	PE 4	NA	IEA	GO:0042254	ribosome biogenesis	NA	NA	GO:0005840	ribosome
Can1.2ch01g06138.t1	A0A1U8FJL8	100	2e-58	227.6	protein TAP1-like	PE 4	NA	NA	NA	NA	NA	NA	NA	NA
Can1.2ch01g06139.t1	A0A1U8HLJ0	100	0	1143.3	probable glycosyltransferase At5g03795	PE 3	NA	IEA	GO:0006486	protein glycosylation	GO:0016757	transferase activity, transferring glycosyl groups	GO:0016021	integral component of membrane
Can1.2ch01g06142.t1	A0A2G3DGN9	93.9	4.8e-47	189.5	NA	PE 4	NA	NA	NA	NA	GO:0008171	O-methyltransferase activity	NA	NA
Can1.2ch01g06145.t1	A0A1U8H405	82.5	5.5e-70	266.5	NA	PE 4	NA	IEA	GO:0006869	lipid transport	GO:0008289	lipid binding	GO:0016021	integral component of membrane
Can1.2ch01g06146.t1	M1D6S0	81.3	9e-131	469.2	NA	PE 3	NA	NA	NA	NA	GO:0046983	protein dimerization activity	NA	NA
Can1.2ch01g06147.t1	A0A1U8FLA0	96.4	6.3e-231	802.4	Mannan endo-1,4-beta-mannosidase 1	PE 3	NA	IEA	GO:0005975	carbohydrate metabolic process	GO:0004553	hydrolase activity, hydrolyzing O-glycosyl compounds	NA	NA
Can1.2ch01g06148.t1	A0A1U8FCX0	100	5.8e-262	905.6	Mannan endo-1,4-beta-mannosidase 1	PE 3	NA	IEA	GO:0005975	carbohydrate metabolic process	GO:0004553	hydrolase activity, hydrolyzing O-glycosyl compounds	NA	NA
Can1.2ch01g06150.t1	A0A2G3AJ15	100	4e-255	882.9	mannan endo-1,4-beta-mannosidase 5-like	PE 3	NA	IEA	GO:0005975	carbohydrate metabolic process	GO:0004553	hydrolase activity, hydrolyzing O-glycosyl compounds	NA	NA
Can1.2ch01g06151.t1	A0A1U8FPV1	100	6.6e-269	928.7	Mannan endo-1,4-beta-mannosidase 1	PE 3	NA	IEA	GO:0005975	carbohydrate metabolic process	GO:0004553	hydrolase activity, hydrolyzing O-glycosyl compounds	NA	NA
Can1.2ch01g06164.t1	A0A2G3AIY3	100	6.4e-46	185.7	LOB domain-containing protein 23	PE 4	NA	NA	NA	NA	NA	NA	NA	NA
Can1.2ch01g06168.t1	A0A2G3AIZ0	99.9	0	1495.7	bifunctional aspartokinase/homoserine dehydrogenase 1, chloroplastic-like	PE 4	NA	IEA	GO:0008652	cellular amino acid biosynthetic process	GO:0004072	aspartate kinase activity	GO:0009570	chloroplast stroma
Can1.2ch01g06169.t1	A0A2G3DGJ1	98.7	1.2e-126	455.3	NA	PE 4	NA	IEA	GO:0000712	resolution of meiotic recombination intermediates	NA	NA	NA	NA
Can1.2ch01g06170.t1	A0A2G2XPX5	100	1.2e-179	631.7	NA	PE 4	NA	NA	NA	NA	NA	NA	GO:0016021	integral component of membrane
Can1.2ch01g06171.t1	A0A2G3DGI6	98.3	7.8e-162	572.4	NA	PE 4	NA	NA	NA	NA	GO:0046983	protein dimerization activity	NA	NA
Can1.2ch01g06183.t1	A0A1U8HFN3	100	5.3e-123	443	LOW QUALITY PROTEIN pentatricopeptide repeat-containing protein At1g56690, mitochondrial-like	PE 4	NA	NA	NA	NA	GO:0008270	zinc ion binding	GO:0016021	integral component of membrane
Can1.2ch01g06185.t1	A0A1U8FGU1	100	4.3e-57	223	NA	PE 4	NA	NA	NA	NA	NA	NA	NA	NA
Can1.2ch01g06188.t1	A0A1U8GEW9	99.5	1.2e-116	421.8	Ribosomal protein L15	PE 3	NA	IEA	GO:0006412	translation	GO:0003735	structural constituent of ribosome	GO:0005840	ribosome
Can1.2ch01g06192.t1	A0A2G3DGH0	99.7	1.1e-213	745	NA	PE 4	NA	NA	NA	NA	GO:0016787	hydrolase activity	GO:0016021	integral component of membrane
Can1.2ch01g06194.t1	A0A2G3AJQ9	99.7	1.8e-222	774.2	11-beta-hydroxysteroid dehydrogenase-like 5	PE 3	NA	NA	NA	NA	GO:0016491	oxidoreductase activity	GO:0016021	integral component of membrane
Can1.2ch01g06195.t1	A0A1U8HLL0	100	0	1268.4	probable serine/threonine-protein kinase At1g54610 isoform X1	PE 4	NA	NA	NA	NA	GO:0005524	ATP binding	NA	NA
Can1.2ch01g06199.t1	A0A2G3AJP8	98.6	1.9e-117	424.5	NA	PE 4	NA	NA	NA	NA	GO:0043531	ADP binding	NA	NA
Can1.2ch01g06202.t1	A0A2G3AJW0	100	3.4e-66	253.4	NA	PE 4	NA	NA	NA	NA	NA	NA	NA	NA
Can1.2ch01g06206.t1	A0A2G3AJX2	100	6.1e-141	502.7	NA	PE 4	NA	NA	NA	NA	NA	NA	NA	NA
Can1.2ch01g06207.t1	A0A1U8FK50	99.6	5.9e-162	572.8	glucuronoxylan 4-O-methyltransferase 3	PE 4	NA	IEA	GO:0045492	xylan biosynthetic process	GO:0008168	methyltransferase activity	GO:0016021	integral component of membrane
Can1.2ch01g06211.t1	A0A2G3DGI0	99.6	3.7e-154	547	GDSL esterase/lipase	PE 3	NA	NA	NA	NA	GO:0016788	hydrolase activity, acting on ester bonds	NA	NA
Can1.2ch01g06213.t1	M1A2M3	99.2	0	1035.4	NA	PE 4	NA	NA	NA	NA	NA	NA	NA	NA
Can1.2ch01g06216.t1	Q40882	92.2	9.8e-95	349	Fbp11 protein	PE 1	NA	IEA	GO:0045944	positive regulation of transcription by RNA polymerase II	GO:0003700	DNA-binding transcription factor activity	GO:0005634	nucleus
Can1.2ch01g06217.t1	A0A2G3AK08	100	2e-51	204.1	NA	PE 4	NA	NA	NA	NA	GO:0005525	GTP binding	GO:0016021	integral component of membrane
Can1.2ch01g06232.t1	A0A2G3AJT9	85.2	1.5e-139	498.4	NA	PE 4	NA	NA	NA	NA	GO:0005525	GTP binding	NA	NA
Can1.2ch01g06235.t1	A0A1U8HG33	100	1.2e-201	704.9	Putative methylesterase 12, chloroplastic	PE 4	NA	NA	NA	NA	GO:0016787	hydrolase activity	NA	NA
Can1.2ch01g06236.t1	A0A1U8FLI5	100	5.5e-73	276.2	NA	PE 4	NA	NA	NA	NA	NA	NA	NA	NA
Can1.2ch01g06240.t1	A0A1U8GYV5	84.2	3.4e-28	126.7	callose synthase 9	PE 4	NA	IEA	GO:0006075	(1->3)-beta-D-glucan biosynthetic process	GO:0003843	1,3-beta-D-glucan synthase activity	GO:0000148	1,3-beta-D-glucan synthase complex
Can1.2ch01g06242.t1	A0A1U8FKU2	82.5	4.5e-101	370.2	NA	PE 4	NA	NA	NA	NA	NA	NA	NA	NA
Can1.2ch01g06243.t1	A0A1U8FKU2	87.6	7.2e-55	215.7	NA	PE 4	NA	NA	NA	NA	NA	NA	NA	NA
Can1.2ch01g06245.t1	A0A1U8HM33	93	3.9e-126	453.8	NA	PE 4	NA	IEA	GO:0006367	transcription initiation from RNA polymerase II promoter	NA	NA	GO:0005673	transcription factor TFIIE complex
Can1.2ch01g06248.t1	A0A1U8HM24	99.7	8.2e-195	682.2	ABC transporter C family member 12-like	PE 4	NA	NA	NA	NA	GO:0005524	ATP binding	GO:0016021	integral component of membrane
Can1.2ch01g06256.t1	A0A2G2XQ46	83.9	6.5e-224	779.2	NA	PE 4	NA	NA	NA	NA	GO:0003824	catalytic activity	NA	NA
Can1.2ch01g06257.t1	A0A1U8HNZ7	99.7	9.8e-187	655.2	bifunctional epoxide hydrolase 2-like	PE 4	NA	NA	NA	NA	GO:0016787	hydrolase activity	NA	NA
Can1.2ch01g06258.t1	A0A2U1P217	85.2	1.9e-102	374.8	Dihydrolipoamide acetyltransferase component of pyruvate dehydrogenase complex	PE 3	2.3.1.-	NA	NA	NA	GO:0016746	transferase activity, transferring acyl groups	NA	NA
Can1.2ch01g06259.t1	A0A1U8HFT3	99.9	0	2301.9	protein GAMETE EXPRESSED 2	PE 4	NA	NA	NA	NA	NA	NA	GO:0016021	integral component of membrane
Can1.2ch01g06265.t1	A0A1U8HLY2	100	0	1330.5	NA	PE 4	NA	NA	NA	NA	NA	NA	NA	NA
Can1.2ch01g06270.t1	A0A2G3AJW9	91.5	7.1e-29	128.6	Transcription factor MYB21	PE 4	NA	NA	NA	NA	GO:0003677	DNA binding	NA	NA
Can1.2ch01g06283.t1	A0A2G3AJN6	100	3.1e-42	173.3	NA	PE 4	NA	NA	NA	NA	GO:0016671	oxidoreductase activity, acting on a sulfur group of donors, disulfide as acceptor	GO:0005783	endoplasmic reticulum
Can1.2ch01g06285.t1	B5LAT5	100	9.1e-289	995	Dihydrolipoamide acetyltransferase component of pyruvate dehydrogenase complex	PE 2	2.3.1.-	NA	NA	NA	GO:0016746	transferase activity, transferring acyl groups	NA	NA
Can1.2ch01g06294.t1	A0A1U8HNU8	100	1.9e-285	983.8	Protein DETOXIFICATION	PE 3	NA	NA	NA	NA	GO:0015238	drug transmembrane transporter activity	GO:0016021	integral component of membrane
Can1.2ch01g06311.t1	A0A2G3AJT2	100	1.7e-74	281.2	NA	PE 4	NA	NA	NA	NA	NA	NA	NA	NA
Can1.2ch01g06328.t1	A0A1U8FBC7	87.9	3.4e-205	716.8	agamous-like MADS-box protein AGL66	PE 4	NA	NA	NA	NA	GO:0046983	protein dimerization activity	GO:0005634	nucleus
Can1.2ch01g06331.t1	A0A1U8HM82	100	0	1403.7	peroxisomal fatty acid beta-oxidation multifunctional protein MFP2-like isoform X1	PE 3	NA	IEA	GO:0006631	fatty acid metabolic process	GO:0003857	3-hydroxyacyl-CoA dehydrogenase activity	NA	NA
Can1.2ch01g06350.t1	A0A1U8HMD5	100	0	2653.6	putative E3 ubiquitin-protein ligase LIN	PE 4	NA	IEA	GO:0007165	signal transduction	GO:0016874	ligase activity	NA	NA
Can1.2ch01g06354.t1	A0A2G3AK24	100	7.2e-70	265.8	NA	PE 4	NA	NA	NA	NA	NA	NA	NA	NA
Can1.2ch01g06361.t1	A0A2G3DGE3	100	2.7e-50	200.3	NA	PE 4	NA	NA	NA	NA	NA	NA	GO:0016021	integral component of membrane
Can1.2ch01g06367.t1	A5AKA8	89.2	1.7e-235	817.8	NA	PE 4	NA	IBA	GO:0001731	formation of translation preinitiation complex	GO:0003743	translation initiation factor activity	GO:0005850	eukaryotic translation initiation factor 2 complex
Can1.2ch01g06379.t1	A0A1U8FDB4	100	1.4e-80	301.6	Phylloplanin	PE 4	NA	NA	NA	NA	NA	NA	NA	NA
Can1.2ch01g06390.t1	A0A1U8E0T5	100	2.3e-222	773.9	NA	PE 4	NA	NA	NA	NA	NA	NA	NA	NA
Can1.2ch01g06408.t1	A0A1U8FBJ4	100	1.1e-60	235	putative B3 domain-containing protein Os04g0347400	PE 4	NA	NA	NA	NA	GO:0003677	DNA binding	GO:0005634	nucleus
Can1.2ch01g06412.t1	A0A1U8E230	100	9.6e-238	825.1	NA	PE 4	NA	NA	NA	NA	GO:0016874	ligase activity	NA	NA
Can1.2ch01g06415.t1	A0A2G3DGM0	99.2	2.8e-223	776.9	Homeobox-leucine zipper protein HOX27	PE 4	NA	NA	NA	NA	GO:0043565	sequence-specific DNA binding	GO:0005634	nucleus
Can1.2ch01g06418.t1	A0A2G2XDT8	81.5	1.1e-103	379	Proteasome endopeptidase complex	PE 3	3.4.25.1	IEA	GO:0043161	proteasome-mediated ubiquitin-dependent protein catabolic process	GO:0004298	threonine-type endopeptidase activity	GO:0019773	proteasome core complex, alpha-subunit complex
Can1.2ch01g06419.t1	A0A1U8E0Y6	100	9.2e-48	191.8	endochitinase A-like isoform X2	PE 4	NA	NA	NA	NA	GO:0016301	kinase activity	GO:0017053	transcriptional repressor complex
Can1.2ch01g06423.t1	A0A2G3AJW8	100	4.4e-63	243	NA	PE 4	NA	NA	NA	NA	NA	NA	GO:0017053	transcriptional repressor complex
Can1.2ch01g06425.t1	A0A2G2UW11	94.2	1.9e-57	224.6	NA	PE 3	NA	NA	NA	NA	GO:0043531	ADP binding	NA	NA
Can1.2ch01g06426.t1	A0A1U8DTD3	100	1.8e-252	874	probable disease resistance protein At4g27220	PE 4	NA	NA	NA	NA	NA	NA	NA	NA
Can1.2ch01g06427.t1	A0A2G2XS34	97.1	2.7e-173	610.5	NA	PE 4	NA	NA	NA	NA	GO:0008418	protein-N-terminal asparagine amidohydrolase activity	NA	NA
Can1.2ch01g06440.t1	A0A1U8DR10	100	2.7e-112	407.1	zinc finger CCCH domain-containing protein 14-like	PE 4	NA	NA	NA	NA	GO:0046872	metal ion binding	NA	NA
Can1.2ch01g06441.t1	A0A1U8E297	100	0	1351.3	ankyrin repeat, bromo and BTB domain-containing protein DDB_G0293800	PE 4	NA	NA	NA	NA	GO:0003677	DNA binding	NA	NA
Can1.2ch01g06447.t1	A0A1U8E2K4	100	3.5e-251	869.8	Protein EMSY-LIKE 3	PE 4	NA	IEA	GO:0050832	defense response to fungus	NA	NA	NA	NA
Can1.2ch01g06449.t1	A0A2G3AK09	97.6	2e-41	170.6	NA	PE 4	NA	NA	NA	NA	GO:0008234	cysteine-type peptidase activity	NA	NA
Can1.2ch01g06451.t1	A0A2G3AJR9	100	4e-42	172.9	NA	PE 4	NA	NA	NA	NA	NA	NA	NA	NA
Can1.2ch01g06452.t1	A0A2G3DHH4	97.5	2e-108	394.4	NA	PE 4	NA	NA	NA	NA	NA	NA	NA	NA
Can1.2ch01g06458.t1	A0A0V0GWP2	100	2.8e-69	263.8	Putative ovule protein (Fragment)	PE 3	NA	NA	NA	NA	GO:0046982	protein heterodimerization activity	GO:0005634	nucleus
Can1.2ch01g06459.t1	A0A2G3AH40	100	3.8e-189	663.3	NA	PE 4	NA	NA	NA	NA	NA	NA	NA	NA
Can1.2ch01g06460.t1	A0A2G3DHL1	94.3	4.8e-99	363.2	NA	PE 3	NA	NA	NA	NA	GO:0043531	ADP binding	NA	NA
Can1.2ch01g06461.t1	A0A2G3AK89	92.9	3.4e-161	570.5	NA	PE 3	NA	NA	NA	NA	GO:0043531	ADP binding	NA	NA
Can1.2ch01g06462.t1	A0A2G3AK89	100	8.2e-144	512.3	NA	PE 3	NA	NA	NA	NA	GO:0043531	ADP binding	NA	NA
Can1.2ch01g06467.t1	A0A2G2XTF4	97.8	0	1800	NA	PE 4	NA	NA	NA	NA	GO:0005524	ATP binding	NA	NA
Can1.2ch01g06468.t1	A0A1U8F8P1	99.5	1.6e-226	787.7	NA	PE 4	NA	NA	NA	NA	GO:0046872	metal ion binding	NA	NA
Can1.2ch01g06469.t1	B5M9E4	85.1	3.9e-270	932.9	Beta-glucosidase 01	PE 2	NA	IBA	GO:0009651	response to salt stress	GO:0008422	beta-glucosidase activity	NA	NA
Can1.2ch01g06470.t1	A0A1U8F8N9	99.6	0	1035.4	furcatin hydrolase-like isoform X1	PE 3	NA	IEA	GO:0005975	carbohydrate metabolic process	GO:0004553	hydrolase activity, hydrolyzing O-glycosyl compounds	NA	NA
Can1.2ch01g06471.t1	A0A1U8FH93	100	0	1057.4	beta-glucosidase 13-like isoform X1	PE 3	NA	IEA	GO:0005975	carbohydrate metabolic process	GO:0004553	hydrolase activity, hydrolyzing O-glycosyl compounds	NA	NA
Can1.2ch01g06473.t1	A0A1U8FMI9	97.5	5e-297	1022.3	LOW QUALITY PROTEIN furcatin hydrolase-like	PE 3	NA	IEA	GO:0005975	carbohydrate metabolic process	GO:0004553	hydrolase activity, hydrolyzing O-glycosyl compounds	NA	NA
Can1.2ch01g06479.t1	A0A2G3AK36	100	3.7e-278	959.5	NA	PE 4	NA	IEA	GO:0006004	fucose metabolic process	GO:0016757	transferase activity, transferring glycosyl groups	GO:0005737	cytoplasm
Can1.2ch01g06480.t1	A0A1U8FLM1	99.7	1.4e-211	738	Siroheme synthase	PE 3	NA	IEA	GO:0019354	siroheme biosynthetic process	GO:0008168	methyltransferase activity	NA	NA
Can1.2ch01g06482.t1	A0A2G3DGM7	98.6	1.9e-123	444.5	Putative glutathione S-transferase	PE 3	NA	NA	NA	NA	GO:0016740	transferase activity	NA	NA
Can1.2ch01g06483.t1	A0A1U8DRD0	97.1	0	1285	NA	PE 4	NA	IEA	GO:0007062	sister chromatid cohesion	NA	NA	GO:0008278	cohesin complex
Can1.2ch01g06484.t1	A0A2G2XRS0	99.1	0	1572.4	NA	PE 4	NA	NA	NA	NA	NA	NA	GO:0016021	integral component of membrane
Can1.2ch01g06486.t1	A0A2G2XRS2	99.6	0	2243	Protein QUIRKY	PE 4	NA	NA	NA	NA	NA	NA	GO:0016021	integral component of membrane
Can1.2ch01g06491.t1	A0A1U8FK79	99.7	3.6e-201	703.4	Probable magnesium transporter	PE 3	NA	NA	NA	NA	GO:0015095	magnesium ion transmembrane transporter activity	GO:0005769	early endosome
Can1.2ch01g06493.t1	C4T7Z2	92.3	1.7e-242	840.9	DnaJ-like protein	PE 2	NA	IEA	GO:0006457	protein folding	GO:0046872	metal ion binding	NA	NA
Can1.2ch01g06494.t1	A0A1U8F159	99.4	0	2786.5	Clustered mitochondria protein homolog	PE 3	NA	IEA	GO:0048312	intracellular distribution of mitochondria	GO:0003723	RNA binding	GO:0005737	cytoplasm
Can1.2ch01g06496.t1	A0A0V0GWP2	100	2.8e-69	263.8	Putative ovule protein (Fragment)	PE 3	NA	NA	NA	NA	GO:0046982	protein heterodimerization activity	GO:0005634	nucleus
Can1.2ch01g06499.t1	A0A2G3DHL1	84.7	3.3e-206	720.3	NA	PE 3	NA	NA	NA	NA	GO:0043531	ADP binding	NA	NA
Can1.2ch01g06501.t1	A0A2G2XRS9	91.6	1.4e-184	648.3	NA	PE 3	NA	NA	NA	NA	GO:0043531	ADP binding	NA	NA
Can1.2ch01g06502.t1	A0A3Q7EIA9	88.7	1.2e-59	231.9	NA	PE 3	NA	NA	NA	NA	GO:0043531	ADP binding	NA	NA
Can1.2ch01g06503.t1	A0A3Q7EIA9	94.9	1.4e-46	188	NA	PE 3	NA	NA	NA	NA	GO:0043531	ADP binding	NA	NA
Can1.2ch01g06504.t1	A0A2G3DHL1	93	3.1e-95	350.5	NA	PE 3	NA	NA	NA	NA	GO:0043531	ADP binding	NA	NA
Can1.2ch01g06506.t1	A0A2G3DGP0	97.3	7.7e-182	639	NA	PE 4	NA	NA	NA	NA	NA	NA	NA	NA
Can1.2ch01g06507.t1	A0A0V0GWP2	100	2.8e-69	263.8	Putative ovule protein (Fragment)	PE 3	NA	NA	NA	NA	GO:0046982	protein heterodimerization activity	GO:0005634	nucleus
Can1.2ch01g06509.t1	A0A1U8FLU7	100	2.9e-55	216.9	protein LIM1	PE 4	NA	IEA	GO:0009627	systemic acquired resistance	GO:0005504	fatty acid binding	NA	NA
Can1.2ch01g06513.t1	A0A1U8DRH9	95.8	5e-49	196.1	tRNA dimethylallyltransferase 9-like isoform X3	PE 4	NA	NA	NA	NA	GO:0016740	transferase activity	NA	NA
Can1.2ch01g06514.t1	A0A1U8FK97	99.6	9e-145	515.4	thaumatin-like protein 1b isoform X1	PE 4	NA	NA	NA	NA	NA	NA	NA	NA
Can1.2ch01g06515.t1	A0A2G3DGS8	99.6	8e-122	439.1	Ras-related protein RABA4c	PE 4	NA	NA	NA	NA	GO:0003924	GTPase activity	NA	NA
Can1.2ch01g06519.t1	A0A1U8E2X9	99.2	3.1e-219	763.5	Transcription factor bHLH81	PE 4	NA	NA	NA	NA	GO:0046983	protein dimerization activity	NA	NA
Can1.2ch01g06520.t1	A0A2G3DGP2	99.8	4.2e-250	866.3	SURP and G-patch domain-containing protein 1-like protein	PE 4	NA	IEA	GO:0006396	RNA processing	GO:0003723	RNA binding	NA	NA
Can1.2ch01g06523.t1	A0A314KTB0	80.2	3.4e-44	180.3	Galactokinase	PE 4	NA	IEA	GO:0006012	galactose metabolic process	GO:0046983	protein dimerization activity	GO:0005737	cytoplasm
Can1.2ch01g06524.t1	A0A2G2XP34	99.6	1.7e-161	571.2	Chitinase 1	PE 3	NA	IEA	GO:0005975	carbohydrate metabolic process	GO:0004553	hydrolase activity, hydrolyzing O-glycosyl compounds	NA	NA
Can1.2ch01g06525.t1	A0A0K9PLI9	100	8.5e-46	185.3	Histone H4	PE 3	NA	NA	NA	NA	GO:0003677	DNA binding	GO:0005634	nucleus
Can1.2ch01g06528.t1	A0A1U8DRU0	100	2.7e-150	533.9	putative tRNA (Cytidine(34)-2-O)-methyltransferase isoform X2	PE 3	NA	IEA	GO:0006396	RNA processing	GO:0008173	RNA methyltransferase activity	NA	NA
Can1.2ch01g06530.t1	A0A2G2XNN7	99.2	8.6e-211	735.3	DNA-damage-repair/toleration protein	PE 4	NA	NA	NA	NA	NA	NA	NA	NA
Can1.2ch01g06531.t1	M1A941	89.7	0	1243.4	NA	PE 4	NA	IEA	GO:0006281	DNA repair	GO:0004519	endonuclease activity	GO:0016021	integral component of membrane
Can1.2ch01g06532.t1	A0A2G3AHA8	99.2	1.4e-284	981.1	NA	PE 4	NA	NA	NA	NA	GO:0003677	DNA binding	NA	NA
Can1.2ch01g06534.t1	M1A940	89.9	1.7e-90	334.7	Stress-associated protein 1	PE 4	NA	IEA	GO:0009414	response to water deprivation	GO:0008270	zinc ion binding	GO:0005634	nucleus
Can1.2ch01g06540.t1	A0A1U8E3F3	100	3.4e-99	363.6	zinc finger A20 and AN1 domain-containing stress-associated protein 8-like isoform X1	PE 4	NA	NA	NA	NA	GO:0008270	zinc ion binding	NA	NA
Can1.2ch01g06543.t1	A0A2G3AH67	80.1	6.5e-69	263.1	NA	PE 4	NA	NA	NA	NA	NA	NA	NA	NA
Can1.2ch01g06544.t1	A0A2G3AH36	99.7	0	1374.8	NA	PE 4	NA	IEA	GO:0006397	mRNA processing	GO:0003723	RNA binding	NA	NA
Can1.2ch01g06548.t1	A0A2G3AH85	97.3	9.7e-76	285.4	NA	PE 4	NA	NA	NA	NA	NA	NA	NA	NA
Can1.2ch01g06550.t1	A0A2G2XRX2	99.6	0	2137.8	NA	PE 4	NA	NA	NA	NA	NA	NA	NA	NA
Can1.2ch01g06561.t1	A0A1U8E2I3	97.3	8e-59	228.8	NADP-dependent malic enzyme-like isoform X3	PE 4	NA	NA	NA	NA	GO:0004471	malate dehydrogenase (decarboxylating) (NAD+) activity	NA	NA
Can1.2ch01g06563.t1	A0A1U8E3M0	96.9	4.3e-213	743	zinc finger CCCH domain-containing protein 69-like	PE 4	NA	NA	NA	NA	GO:0046872	metal ion binding	NA	NA
Can1.2ch01g06565.t1	A0A2G3AH47	100	2.8e-98	360.5	NA	PE 4	NA	NA	NA	NA	NA	NA	NA	NA
Can1.2ch01g06567.t1	A0A1U8DUQ5	100	1.2e-148	528.5	Putative carbohydrate esterase	PE 4	NA	NA	NA	NA	NA	NA	NA	NA
Can1.2ch01g06568.t1	A0A1U8DS92	99.2	3.3e-137	490.3	probable carbohydrate esterase At4g34215	PE 4	NA	NA	NA	NA	NA	NA	NA	NA
Can1.2ch01g06570.t1	A0A2G3AH24	100	7.4e-139	496.1	Thylakoid lumenal 19 kDa protein, chloroplastic	PE 4	NA	IEA	GO:0015979	photosynthesis	GO:0005509	calcium ion binding	GO:0009654	photosystem II oxygen evolving complex
Can1.2ch01g06571.t1	A0A2G3AH58	82.9	1.7e-115	418.3	Zinc finger protein WIP2	PE 4	NA	NA	NA	NA	GO:0003676	nucleic acid binding	NA	NA
Can1.2ch01g06574.t1	A0A1U8FDL7	100	8.2e-152	538.9	E3 ubiquitin ligase BIG BROTHER	PE 4	NA	IEA	GO:0046621	negative regulation of organ growth	GO:0016874	ligase activity	NA	NA
Can1.2ch01g06577.t1	A0A1U8DSJ7	100	8.5e-218	758.8	ADP,ATP carrier protein 1, mitochondrial-like	PE 3	NA	NA	NA	NA	GO:0022857	transmembrane transporter activity	GO:0016021	integral component of membrane
Can1.2ch01g06578.t1	A0A2G3DH20	99.5	2.7e-212	740.3	NA	PE 4	NA	NA	NA	NA	NA	NA	NA	NA
Can1.2ch01g06581.t1	A0A2G2XQD1	99	0	2433.7	Telomerase reverse transcriptase	PE 3	2.7.7.49	NA	NA	NA	GO:0003677	DNA binding	GO:0005634	nucleus
Can1.2ch01g06584.t1	A0A1U8E415	100	2.1e-125	451.1	ATP synthase subunit O, mitochondrial	PE 3	NA	IEA	GO:0015986	ATP synthesis coupled proton transport	GO:0046933	proton-transporting ATP synthase activity, rotational mechanism	GO:0016020	membrane
Can1.2ch01g06586.t1	A0A2G3DH59	99.2	1.5e-218	761.1	Transcription factor MYB86	PE 4	NA	NA	NA	NA	GO:0003677	DNA binding	GO:0005634	nucleus
Can1.2ch01g06589.t1	A0A1U8DV79	100	4.5e-212	739.6	NA	PE 4	NA	NA	NA	NA	NA	NA	GO:0016021	integral component of membrane
Can1.2ch01g06594.t1	A0A1U8DV99	100	0	1051.6	Protein DETOXIFICATION	PE 3	NA	NA	NA	NA	GO:0015238	drug transmembrane transporter activity	GO:0016021	integral component of membrane
Can1.2ch01g06595.t1	A0A2G3DH22	99.9	0	1423.3	Zinc finger CCCH domain-containing protein 30	PE 4	NA	NA	NA	NA	GO:0046872	metal ion binding	NA	NA
Can1.2ch01g06596.t1	A0A1U8DVC5	100	3e-86	320.5	NA	PE 4	NA	NA	NA	NA	NA	NA	NA	NA
Can1.2ch01g06597.t1	A0A1U8E489	99.5	4.4e-125	449.9	NA	PE 4	NA	NA	NA	NA	NA	NA	NA	NA
Can1.2ch01g06598.t1	A0A1U8E2Z8	99.9	0	1411	putative late blight resistance protein homolog R1B-23	PE 3	NA	NA	NA	NA	GO:0043531	ADP binding	NA	NA
Can1.2ch01g06599.t1	A0A2G3AK45	97.3	0	1042.3	NA	PE 3	NA	NA	NA	NA	GO:0004190	aspartic-type endopeptidase activity	NA	NA
Can1.2ch01g06600.t1	A0A2G3AK55	97.4	1.3e-96	355.1	NA	PE 4	NA	NA	NA	NA	NA	NA	NA	NA
Can1.2ch01g06601.t1	A0A2G3DGZ8	99.7	0	2229.1	Cellulose synthase	PE 3	2.4.1.12	IEA	GO:0071555	cell wall organization	GO:0046872	metal ion binding	GO:0016021	integral component of membrane
Can1.2ch01g06603.t1	A0A1U8DT28	100	2.1e-237	823.9	mediator of RNA polymerase II transcription subunit 27	PE 4	NA	NA	NA	NA	NA	NA	GO:0016592	mediator complex
Can1.2ch01g06606.t1	A0A097PR06	80.8	5.4e-188	659.8	GTF2H2 (Fragment)	PE 2	NA	IEA	GO:0006289	nucleotide-excision repair	GO:0008270	zinc ion binding	GO:0000439	transcription factor TFIIH core complex
Can1.2ch01g06608.t1	A0A1U8DTI1	100	6.1e-164	579.3	Nuclear transcription factor Y subunit A-9	PE 4	NA	NA	NA	NA	GO:0003700	DNA-binding transcription factor activity	GO:0016602	CCAAT-binding factor complex
Can1.2ch01g06610.t1	Q84KG4	88.3	2e-258	894	Dioxygenase	PE 2	NA	NA	NA	NA	GO:0016702	oxidoreductase activity, acting on single donors with incorporation of molecular oxygen, incorporation of two atoms of oxygen	NA	NA
Can1.2ch01g06611.t1	Q6E4P4	89.7	1.6e-290	1000.7	Carotenoid cleavage dioxygenase 1B	PE 2	NA	IBA	GO:0016121	carotene catabolic process	GO:0010436	carotenoid dioxygenase activity	GO:0009570	chloroplast stroma
Can1.2ch01g06613.t1	A0A2H4NWK5	95.6	8.7e-175	615.5	Photosystem II protein D1	PE 3	1.10.3.9	IEA	GO:0018298	protein-chromophore linkage	GO:0016168	chlorophyll binding	GO:0009523	photosystem II
Can1.2ch01g06614.t1	A0A2K2AH68	85.1	2.9e-59	230.7	ATP synthase subunit alpha	PE 3	NA	IEA	GO:0015986	ATP synthesis coupled proton transport	GO:0046933	proton-transporting ATP synthase activity, rotational mechanism	GO:0045261	proton-transporting ATP synthase complex, catalytic core F(1)
Can1.2ch01g06615.t1	A0A2G3AK87	91.1	8.4e-66	252.7	ATP synthase subunit alpha	PE 3	NA	IEA	GO:0015986	ATP synthesis coupled proton transport	GO:0046933	proton-transporting ATP synthase activity, rotational mechanism	GO:0045261	proton-transporting ATP synthase complex, catalytic core F(1)
Can1.2ch01g06617.t1	A0A2G3AK87	98.8	1.2e-38	161.4	ATP synthase subunit alpha	PE 3	NA	IEA	GO:0015986	ATP synthesis coupled proton transport	GO:0046933	proton-transporting ATP synthase activity, rotational mechanism	GO:0045261	proton-transporting ATP synthase complex, catalytic core F(1)
Can1.2ch01g06619.t1	A0A396I9V2	82.8	1.3e-122	441.8	Putative photosystem II	PE 4	1.10.3.9	IEA	GO:0009772	photosynthetic electron transport in photosystem II	GO:0045156	electron transporter, transferring electrons within the cyclic electron transport pathway of photosynthesis activity	GO:0016021	integral component of membrane
Can1.2ch01g06620.t1	A0A2G3AK76	93.3	7.1e-188	659.1	Photosystem II CP43 reaction center protein	PE 3	NA	IEA	GO:0009772	photosynthetic electron transport in photosystem II	GO:0016168	chlorophyll binding	GO:0009523	photosystem II
Can1.2ch01g06622.t1	P69369	93	7.2e-161	569.3	ATP synthase subunit beta, chloroplastic	PE 3	7.1.2.2	IEA	GO:0015986	ATP synthesis coupled proton transport	GO:0005524	ATP binding	GO:0009535	chloroplast thylakoid membrane
Can1.2ch01g06623.t1	K0I7S3	92.1	4.9e-113	409.8	Ribulose bisphosphate carboxylase large chain	PE 2	4.1.1.39	IEA	GO:0019253	reductive pentose-phosphate cycle	GO:0004497	monooxygenase activity	GO:0009507	chloroplast
Can1.2ch01g06624.t1	A0A2G2W5K2	96.5	2.8e-127	457.2	Ribulose bisphosphate carboxylase large chain	PE 3	NA	IEA	GO:0015977	carbon fixation	GO:0016984	ribulose-bisphosphate carboxylase activity	GO:0009507	chloroplast
Can1.2ch01g06625.t1	A0A0M3SBF4	94.6	1e-33	144.8	Acetyl-coenzyme A carboxylase carboxyl transferase subunit beta, chloroplastic	PE 3	2.1.3.15	IEA	GO:2001295	malonyl-CoA biosynthetic process	GO:0016743	carboxyl- or carbamoyltransferase activity	GO:0009317	acetyl-CoA carboxylase complex
Can1.2ch01g06626.t1	A0A3G2KMI0	98.6	1.7e-33	144.1	ATP-dependent Clp protease proteolytic subunit	PE 3	3.4.21.92	NA	NA	NA	GO:0004252	serine-type endopeptidase activity	GO:0009570	chloroplast stroma
Can1.2ch01g06628.t1	A0A385CCQ8	96.2	7.7e-51	202.2	30S ribosomal protein S11, chloroplastic	PE 3	NA	IEA	GO:0006412	translation	GO:0019843	rRNA binding	GO:0005840	ribosome
Can1.2ch01g06630.t1	A0A1U8DT87	100	4.5e-251	869.4	NA	PE 4	NA	NA	NA	NA	GO:0050660	flavin adenine dinucleotide binding	NA	NA
Can1.2ch01g06631.t1	A0A2G2XSS5	99.3	1.1e-237	825.1	NA	PE 4	NA	NA	NA	NA	GO:0050660	flavin adenine dinucleotide binding	NA	NA
Can1.2ch01g06632.t1	A0A1U8E347	100	0	1774.2	NA	PE 4	NA	NA	NA	NA	GO:0046872	metal ion binding	NA	NA
Can1.2ch01g06634.t1	A0A2G3AKB0	99.8	0	1845.5	NA	PE 4	NA	IEA	GO:0072659	protein localization to plasma membrane	NA	NA	NA	NA
Can1.2ch01g06642.t1	A0A1U8FG12	99.5	3.2e-216	753.4	Peptidylprolyl isomerase	PE 4	5.2.1.8	NA	NA	NA	GO:0003755	peptidyl-prolyl cis-trans isomerase activity	GO:0016021	integral component of membrane
Can1.2ch01g06647.t1	A0A2G3AK94	100	0	2300.8	protein OBERON 4	PE 4	NA	NA	NA	NA	NA	NA	GO:0016021	integral component of membrane
Can1.2ch01g06648.t1	Q8GSC4	88.3	0	2599.3	DNA topoisomerase 2	PE 2	5.6.2.3	IEA	GO:0006265	DNA topological change	GO:0005524	ATP binding	NA	NA
Can1.2ch01g06651.t1	A0A2G3DGX8	98.2	2.7e-122	440.7	NA	PE 4	NA	NA	NA	NA	NA	NA	NA	NA
Can1.2ch01g06658.t1	A0A1U8FHU6	100	0	2070.8	LRR receptor-like serine/threonine-protein kinase FLS2	PE 4	NA	NA	NA	NA	GO:0016301	kinase activity	GO:0016021	integral component of membrane
Can1.2ch01g06659.t1	A0A1U8E3S1	100	5e-83	309.7	Ferredoxin-thioredoxin reductase, variable chain, chloroplastic	PE 4	NA	IEA	GO:0015979	photosynthesis	GO:0016992	lipoate synthase activity	NA	NA
Can1.2ch01g06660.t1	A0A2G3DGY5	100	0	1158.3	Putative zinc transporter	PE 4	NA	NA	NA	NA	GO:0046873	metal ion transmembrane transporter activity	GO:0016021	integral component of membrane
Can1.2ch01g06661.t1	A0A2G3AKB7	96.5	0	1150.6	NA	PE 4	NA	NA	NA	NA	NA	NA	NA	NA
Can1.2ch01g06663.t1	A0A2G3DGV8	99.2	6e-212	739.2	NA	PE 4	NA	NA	NA	NA	NA	NA	NA	NA
Can1.2ch01g06664.t1	A0A2G3AK95	100	1.1e-163	578.6	Cytochrome b5 domain-containing protein RLF	PE 3	NA	NA	NA	NA	GO:0020037	heme binding	NA	NA
Can1.2ch01g06666.t1	A0A1U8E3V9	100	3.1e-194	680.2	Methyltransferase	PE 3	2.1.1.-	IEA	GO:0006694	steroid biosynthetic process	GO:0008168	methyltransferase activity	NA	NA
Can1.2ch01g06671.t1	A0A2G3AKE8	97.8	7.2e-69	262.7	NA	PE 3	NA	IEA	GO:0007018	microtubule-based movement	GO:0008017	microtubule binding	NA	NA
Can1.2ch01g06684.t1	A0A0G3F274	99.8	2.2e-289	996.9	Polyamine oxidase 1-like protein	PE 2	NA	NA	NA	NA	GO:0016491	oxidoreductase activity	NA	NA
Can1.2ch01g06692.t1	A0A2G2XSQ5	99.3	0	1513	NA	PE 4	NA	NA	NA	NA	NA	NA	NA	NA
Can1.2ch01g06693.t1	A0A1U8DWV6	99.9	0	1677.5	NA	PE 4	NA	NA	NA	NA	NA	NA	NA	NA
Can1.2ch01g06699.t1	A0A1U8FT41	100	1.3e-77	291.6	cinnamoyl-CoA reductase 1-like	PE 4	NA	NA	NA	NA	GO:0003824	catalytic activity	NA	NA
Can1.2ch01g06701.t1	A0A1U8FMB3	95.8	7.3e-180	632.5	NA	PE 4	NA	NA	NA	NA	GO:0050662	coenzyme binding	NA	NA
Can1.2ch01g06703.t1	A6N6K9	89.9	1.5e-169	598.2	Putative alcohol dehydrogenase	PE 2	NA	NA	NA	NA	GO:0016616	oxidoreductase activity, acting on the CH-OH group of donors, NAD or NADP as acceptor	NA	NA
Can1.2ch01g06704.t1	A0A1U8E4I1	99.3	0	1135.9	Conserved oligomeric Golgi complex subunit 8	PE 3	NA	IEA	GO:0006891	intra-Golgi vesicle-mediated transport	NA	NA	GO:0000139	Golgi membrane
Can1.2ch01g06705.t1	A0A2G3AKE3	100	3.5e-56	219.9	NA	PE 4	NA	NA	NA	NA	NA	NA	NA	NA
Can1.2ch01g06706.t1	A0A1U8E4J2	99.9	0	1790	U3 small nucleolar RNA-associated protein 21 homolog isoform X1	PE 4	NA	IEA	GO:0006364	rRNA processing	NA	NA	GO:0032040	small-subunit processome
Can1.2ch01g06710.t1	A0A2G2XSR0	99.2	3.1e-135	483.8	NA	PE 4	NA	NA	NA	NA	NA	NA	GO:0016021	integral component of membrane
Can1.2ch01g06711.t1	A0A2G2XSP7	99.3	1.8e-236	820.8	RNA polymerase sigma factor sigD, chloroplastic	PE 4	NA	IEA	GO:0006352	DNA-templated transcription, initiation	GO:0003700	DNA-binding transcription factor activity	NA	NA
Can1.2ch01g06716.t1	A0A1U8DX52	100	1.1e-141	505.4	NA	PE 4	NA	NA	NA	NA	NA	NA	GO:0016021	integral component of membrane
Can1.2ch01g06717.t1	A0A1U8E4N3	100	0	2058.1	structural maintenance of chromosomes protein 5	PE 4	NA	IEA	GO:0000724	double-strand break repair via homologous recombination	NA	NA	GO:0030915	Smc5-Smc6 complex
Can1.2ch01g06718.t1	A0A2G3DHJ8	99.1	1.2e-190	668.3	Ribosomal protein	PE 3	NA	IEA	GO:0006412	translation	GO:0003735	structural constituent of ribosome	GO:0015934	large ribosomal subunit
Can1.2ch01g06721.t1	A0A2G3DHK7	97.1	9.1e-112	405.6	NA	PE 3	NA	NA	NA	NA	GO:0004252	serine-type endopeptidase activity	NA	NA
Can1.2ch01g06722.t1	A0A2G3AKH1	100	0	1036.2	NA	PE 4	NA	NA	NA	NA	GO:0004252	serine-type endopeptidase activity	NA	NA
Can1.2ch01g06723.t1	A0A2G3DHQ8	99.7	5.6e-213	742.7	NA	PE 4	NA	NA	NA	NA	NA	NA	NA	NA
Can1.2ch01g06730.t1	A0A2G3AKF3	99.6	8.9e-129	462.2	NA	PE 4	NA	NA	NA	NA	GO:0004252	serine-type endopeptidase activity	NA	NA
Can1.2ch01g06731.t1	A0A2G3AKM1	100	4.5e-265	916	NA	PE 4	NA	NA	NA	NA	GO:0004252	serine-type endopeptidase activity	NA	NA
Can1.2ch01g06732.t1	A0A2G3AKC6	99.8	1.5e-256	887.9	NA	PE 4	NA	NA	NA	NA	GO:0004252	serine-type endopeptidase activity	NA	NA
Can1.2ch01g06735.t1	A0A1U8DWP5	99.7	0	1585.1	subtilisin-like protease SBT1.9	PE 4	NA	NA	NA	NA	GO:0004252	serine-type endopeptidase activity	NA	NA
Can1.2ch01g06741.t1	A0A2G3AKJ0	100	0	1557.3	NA	PE 4	NA	NA	NA	NA	GO:0004252	serine-type endopeptidase activity	NA	NA
Can1.2ch01g06742.t1	A0A2G3DHI4	100	1.3e-37	157.9	NA	PE 4	NA	NA	NA	NA	GO:0004252	serine-type endopeptidase activity	NA	NA
Can1.2ch01g06744.t1	A0A1U8DUB8	100	0	1534.2	NA	PE 4	NA	NA	NA	NA	GO:0004252	serine-type endopeptidase activity	NA	NA
Can1.2ch01g06750.t1	A0A2G3AKE2	99.9	0	1521.5	NA	PE 4	NA	NA	NA	NA	GO:0004252	serine-type endopeptidase activity	NA	NA
Can1.2ch01g06753.t1	A0A2G3AKM8	99.9	0	1501.9	subtilisin-like protease SBT1.9	PE 4	NA	NA	NA	NA	GO:0004252	serine-type endopeptidase activity	NA	NA
Can1.2ch01g06755.t1	A0A2G2XSM2	98.2	1.3e-89	331.6	NA	PE 4	NA	NA	NA	NA	GO:0004252	serine-type endopeptidase activity	NA	NA
Can1.2ch01g06756.t1	A0A1U8FFN3	100	4.7e-65	249.6	NA	PE 4	NA	NA	NA	NA	NA	NA	GO:0016021	integral component of membrane
Can1.2ch01g06757.t1	A0A2G2ZJ46	99.9	0	1322	Glutamine--fructose-6-phosphate aminotransferase [isomerizing] 2	PE 4	NA	IEA	GO:1901135	carbohydrate derivative metabolic process	GO:0097367	carbohydrate derivative binding	GO:0016021	integral component of membrane
Can1.2ch01g06762.t1	A0A2G2XSP9	88.5	0	1632.1	NA	PE 3	NA	NA	NA	NA	GO:0043531	ADP binding	NA	NA
Can1.2ch01g06767.t1	A0A1U8E674	99.2	0	1206.4	LOW QUALITY PROTEIN CTL-like protein DDB_G0274487	PE 3	NA	NA	NA	NA	NA	NA	GO:0016021	integral component of membrane
Can1.2ch01g06769.t1	A0A1U8DUY6	100	1.1e-96	355.1	putative gamma-glutamylcyclotransferase At3g02910	PE 4	NA	NA	NA	NA	GO:0016740	transferase activity	NA	NA
Can1.2ch01g06770.t1	A0A1U8E4V7	100	2.9e-109	397.1	N-alpha-acetyltransferase daf-31	PE 4	NA	NA	NA	NA	GO:0016740	transferase activity	NA	NA
Can1.2ch01g06772.t1	A0A2G3DH31	99.1	9.1e-191	668.7	NA	PE 3	NA	NA	NA	NA	GO:0046872	metal ion binding	NA	NA
Can1.2ch01g06776.t1	A0A2G3C5S1	97.1	7.2e-70	265.8	NA	PE 4	NA	IEA	GO:0030244	cellulose biosynthetic process	GO:0016760	cellulose synthase (UDP-forming) activity	GO:0016020	membrane
Can1.2ch01g06778.t1	A0A0M5KLK9	87.4	5.1e-232	806.2	Putative serine carboxypeptidase-like 40	PE 2	NA	NA	NA	NA	GO:0004180	carboxypeptidase activity	NA	NA
Can1.2ch01g06779.t1	A0A2G3C5V5	94.5	2.8e-161	570.5	Carboxypeptidase	PE 3	3.4.16.-	NA	NA	NA	GO:0004185	serine-type carboxypeptidase activity	NA	NA
Can1.2ch01g06783.t1	A0A2G3AKF5	98.6	5e-74	279.6	NA	PE 3	NA	NA	NA	NA	GO:0004185	serine-type carboxypeptidase activity	NA	NA
Can1.2ch01g06784.t1	A0A1U8FKS1	100	7.4e-251	868.6	Carboxypeptidase	PE 3	3.4.16.-	NA	NA	NA	GO:0004185	serine-type carboxypeptidase activity	NA	NA
Can1.2ch01g06785.t1	A0A1U8FKS6	100	3.7e-297	1022.7	Carboxypeptidase	PE 3	3.4.16.-	NA	NA	NA	GO:0004185	serine-type carboxypeptidase activity	NA	NA
Can1.2ch01g06786.t1	M1A8X6	82.8	9e-216	752.3	Carboxypeptidase	PE 3	3.4.16.-	NA	NA	NA	GO:0004185	serine-type carboxypeptidase activity	NA	NA
Can1.2ch01g06789.t1	A0A2G3AKF4	98.2	2.3e-53	210.7	NA	PE 4	NA	NA	NA	NA	NA	NA	NA	NA
Can1.2ch01g06790.t1	A0A2G3C5S8	98.1	0	1042.7	Carboxypeptidase	PE 3	3.4.16.-	NA	NA	NA	GO:0004185	serine-type carboxypeptidase activity	NA	NA
Can1.2ch01g06794.t1	A0A2G3AKL0	100	7.4e-168	592.4	NA	PE 4	NA	NA	NA	NA	NA	NA	NA	NA
Can1.2ch01g06795.t1	A0A1U8DV56	100	4.3e-121	436.8	agamous-like MADS-box protein AGL15	PE 4	NA	IEA	GO:0045944	positive regulation of transcription by RNA polymerase II	GO:0000977	RNA polymerase II regulatory region sequence-specific DNA binding	GO:0005634	nucleus
Can1.2ch01g06798.t1	A0A2G3AKG6	100	1.1e-93	345.1	NA	PE 4	NA	NA	NA	NA	NA	NA	NA	NA
Can1.2ch01g06799.t1	A0A1U8DV24	99.6	0	2308.5	protein transport protein SEC31 homolog B isoform X1	PE 4	NA	IEA	GO:0006888	endoplasmic reticulum to Golgi vesicle-mediated transport	NA	NA	GO:0005737	cytoplasm
Can1.2ch01g06814.t1	A0A2G2XQE7	99	3.2e-117	423.7	NA	PE 4	NA	NA	NA	NA	NA	NA	NA	NA
Can1.2ch01g06817.t1	A0A2G3C5R8	99.2	1.8e-272	940.6	Serine/threonine-protein kinase-like protein	PE 3	NA	NA	NA	NA	GO:0005524	ATP binding	NA	NA
Can1.2ch01g06821.t1	A0A2G3C5Q0	99.4	0	1037.7	T-complex protein 1 subunit theta	PE 3	NA	IEA	GO:0006457	protein folding	GO:0005524	ATP binding	GO:0005737	cytoplasm
Can1.2ch01g06822.t1	A0A2G3AKP9	100	0	1061.6	Pheophytinase, chloroplastic	PE 4	NA	NA	NA	NA	NA	NA	NA	NA
Can1.2ch01g06825.t1	A0A2G2XQM1	99.3	0	1485.3	NA	PE 4	NA	NA	NA	NA	GO:0046872	metal ion binding	NA	NA
Can1.2ch01g06829.t1	A0A2G3AKR3	100	4.1e-81	303.5	NA	PE 3	NA	NA	NA	NA	GO:0043531	ADP binding	NA	NA
Can1.2ch01g06830.t1	A0A1U8F7T8	91.6	2.6e-115	417.5	putative disease resistance RPP13-like protein 1	PE 3	NA	NA	NA	NA	GO:0043531	ADP binding	NA	NA
Can1.2ch01g06834.t1	A0A1J6HXC9	82.3	3.4e-74	280.4	Cst complex subunit stn1	PE 4	NA	IEA	GO:0016233	telomere capping	GO:0003676	nucleic acid binding	GO:0000784	nuclear chromosome, telomeric region
Can1.2ch01g06835.t1	A0A1U8F7U9	99.4	3.1e-97	357.1	NA	PE 4	NA	NA	NA	NA	NA	NA	NA	NA
Can1.2ch01g06837.t1	A0A2G2XRX1	99.6	2.7e-265	916.8	Glycerol-3-phosphate dehydrogenase [NAD(+)]	PE 3	1.1.1.8	IEA	GO:0005975	carbohydrate metabolic process	GO:0004367	glycerol-3-phosphate dehydrogenase [NAD+] activity	GO:0009331	glycerol-3-phosphate dehydrogenase complex
Can1.2ch01g06838.t1	I0IUQ6	90.1	2.7e-217	757.3	Cytokinin oxidase/dehydrogenase-like	PE 2	NA	IEA	GO:0009690	cytokinin metabolic process	GO:0071949	FAD binding	GO:0016021	integral component of membrane
Can1.2ch01g06851.t1	A0A2G3AKX6	100	3.2e-227	790	Indole-3-acetaldehyde oxidase	PE 4	NA	NA	NA	NA	GO:0046872	metal ion binding	NA	NA
Can1.2ch01g06852.t1	Q9FV24	80.1	4e-188	660.2	Aldehyde oxidase	PE 2	1.2.3.1	NA	NA	NA	GO:0051537	2 iron, 2 sulfur cluster binding	NA	NA
Can1.2ch01g06853.t1	A0A2G2XRX8	81.4	6.9e-146	519.6	Indole-3-acetaldehyde oxidase	PE 4	NA	NA	NA	NA	GO:0071949	FAD binding	NA	NA
Can1.2ch01g06856.t1	A0A2G3AKP0	100	2.1e-181	637.5	NA	PE 4	NA	NA	NA	NA	NA	NA	NA	NA
Can1.2ch01g06860.t1	A0A2G3AKU0	100	1.3e-264	914.4	NA	PE 4	NA	NA	NA	NA	NA	NA	NA	NA
Can1.2ch01g06861.t1	A0A1U8F7U2	100	5.8e-125	449.5	NA	PE 3	NA	NA	NA	NA	GO:0030145	manganese ion binding	GO:0005576	extracellular region
Can1.2ch01g06864.t1	A0A2G3AKN4	90.6	5.1e-81	303.1	NA	PE 4	NA	NA	NA	NA	GO:0045735	nutrient reservoir activity	NA	NA
Can1.2ch01g06870.t1	A0A2G3AKP5	100	2.9e-124	447.2	germin-like protein subfamily 1 member 13	PE 3	NA	NA	NA	NA	GO:0045735	nutrient reservoir activity	GO:0005576	extracellular region
Can1.2ch01g06871.t1	A0A2G3AKN0	87.8	2e-36	154.1	40S ribosomal protein S15	PE 4	NA	IEA	GO:0006412	translation	GO:0003735	structural constituent of ribosome	GO:0005840	ribosome
Can1.2ch01g06873.t1	A0A1U8FI09	100	1.7e-127	458	Germin-like protein subfamily 1 member 7	PE 3	NA	NA	NA	NA	GO:0030145	manganese ion binding	GO:0005576	extracellular region
Can1.2ch01g06876.t1	A0A2G2XRV8	91.6	4.7e-64	246.5	Geranylgeranyl diphosphate reductase, chloroplastic	PE 4	NA	NA	NA	NA	NA	NA	NA	NA
Can1.2ch01g06877.t1	A0A2G3AKQ7	100	5.3e-118	426.4	NA	PE 4	NA	NA	NA	NA	NA	NA	NA	NA
Can1.2ch01g06879.t1	A0A2G3AKP2	100	2.9e-264	913.3	geranylgeranyl diphosphate reductase, chloroplastic-like	PE 4	NA	IEA	GO:0015979	photosynthesis	GO:0016628	oxidoreductase activity, acting on the CH-CH group of donors, NAD or NADP as acceptor	NA	NA
Can1.2ch01g06880.t1	A0A1U8DV86	100	3.8e-271	936	bifunctional endo-1,4-beta-xylanase XylA	PE 4	NA	IEA	GO:0045493	xylan catabolic process	GO:0016798	hydrolase activity, acting on glycosyl bonds	GO:0016021	integral component of membrane
Can1.2ch01g06882.t1	A0A2G3DH21	99.2	0	1436.4	Pentatricopeptide repeat-containing protein	PE 4	NA	NA	NA	NA	NA	NA	NA	NA
Can1.2ch01g06883.t1	A0A1U8DVA7	100	4.3e-48	193	NA	PE 4	NA	NA	NA	NA	NA	NA	GO:0016021	integral component of membrane
Can1.2ch01g06884.t1	M1A8U0	95	1.9e-291	1003.8	NA	PE 4	NA	IEA	GO:2001009	regulation of plant-type cell wall cellulose biosynthetic process	GO:0016740	transferase activity	GO:0016021	integral component of membrane
Can1.2ch01g06888.t1	A0A2G2XRX3	100	0	1259.2	NA	PE 3	NA	IEA	GO:0006520	cellular amino acid metabolic process	GO:0016491	oxidoreductase activity	NA	NA
Can1.2ch01g06889.t1	A0A1U8DVE0	100	0	1049.3	ubiquitin carboxyl-terminal hydrolase 24-like	PE 3	NA	IEA	GO:0016579	protein deubiquitination	GO:0036459	thiol-dependent ubiquitinyl hydrolase activity	NA	NA
Can1.2ch01g06890.t1	A0A1U8DVE8	100	7.6e-240	832	myosin heavy chain kinase C	PE 4	NA	NA	NA	NA	GO:0016301	kinase activity	NA	NA
Can1.2ch01g06891.t1	A0A2G3DH84	93.6	0	1860.1	NA	PE 4	NA	NA	NA	NA	GO:0016853	isomerase activity	NA	NA
Can1.2ch01g06894.t1	A0A2G2XRY3	99	0	1393.3	NA	PE 4	NA	NA	NA	NA	GO:0005524	ATP binding	NA	NA
Can1.2ch01g06901.t1	A0A2G3AKL8	99.4	0	2663.3	Protein CHROMATIN REMODELING 24	PE 4	NA	NA	NA	NA	GO:0005524	ATP binding	NA	NA
Can1.2ch01g06902.t1	A0A1U8FE42	99.3	5.2e-79	296.2	NA	PE 4	NA	NA	NA	NA	NA	NA	GO:0016021	integral component of membrane
Can1.2ch01g06903.t1	A0A2G3AKP6	98.7	0	1394	tRNA uridine 5-carboxymethylaminomethyl modification enzyme MnmG	PE 3	NA	IEA	GO:0002098	tRNA wobble uridine modification	GO:0050660	flavin adenine dinucleotide binding	NA	NA
Can1.2ch01g06904.t1	A0A2G3DH55	91.9	0	1460.3	Cell division control protein 48-like protein C	PE 4	NA	IEA	GO:0051301	cell division	GO:0005524	ATP binding	NA	NA
Can1.2ch01g06907.t1	A0A2G2V6R9	98.7	0	1313.5	Crossover junction endonuclease MUS81	PE 4	NA	NA	NA	NA	GO:0003677	DNA binding	NA	NA
Can1.2ch01g06919.t1	A0A2G2ZIW9	100	0	1414.1	Putative inactive leucine-rich repeat receptor-like protein kinase	PE 4	NA	NA	NA	NA	GO:0005524	ATP binding	GO:0016021	integral component of membrane
Can1.2ch01g06920.t1	A0A1U8E5H8	100	1.5e-190	667.9	histone-lysine N-methyltransferase SUVR3	PE 4	NA	NA	NA	NA	GO:0008270	zinc ion binding	GO:0005694	chromosome
Can1.2ch01g06921.t1	A0A2G3A4R0	100	4.4e-69	263.1	NA	PE 4	NA	NA	NA	NA	NA	NA	NA	NA
Can1.2ch01g06928.t1	A0A2G2WIT2	93	1.3e-35	151.4	ATP synthase subunit alpha	PE 3	NA	IEA	GO:0015986	ATP synthesis coupled proton transport	GO:0046933	proton-transporting ATP synthase activity, rotational mechanism	GO:0045261	proton-transporting ATP synthase complex, catalytic core F(1)
Can1.2ch01g06929.t1	A0A0C5C0S7	91.8	1.2e-42	174.9	ATP synthase subunit alpha, chloroplastic	PE 3	7.1.2.2	IEA	GO:0015986	ATP synthesis coupled proton transport	GO:0005524	ATP binding	GO:0045261	proton-transporting ATP synthase complex, catalytic core F(1)
Can1.2ch01g06946.t1	A0A2G2XQK2	98.4	4.4e-176	619.8	NA	PE 4	NA	NA	NA	NA	GO:0016787	hydrolase activity	NA	NA
Can1.2ch01g06948.t1	A0A1U8DVX8	99	1.4e-181	638.3	2-hydroxyisoflavanone dehydratase-like	PE 4	NA	NA	NA	NA	GO:0016787	hydrolase activity	GO:0016021	integral component of membrane
Can1.2ch01g06951.t1	A0A2G3DH99	99.3	3.8e-183	643.3	NA	PE 4	NA	NA	NA	NA	GO:0016787	hydrolase activity	NA	NA
Can1.2ch01g06952.t1	A0A2G3AKG5	100	2.7e-46	186.8	NA	PE 4	NA	NA	NA	NA	GO:0016787	hydrolase activity	NA	NA
Can1.2ch01g06956.t1	A0A2G2XQN3	80.2	6e-30	132.5	NA	PE 4	NA	NA	NA	NA	GO:0003677	DNA binding	NA	NA
Can1.2ch01g06958.t1	A0A2G3DH66	99.1	3.5e-51	203.4	Protein TRI1	PE 4	NA	NA	NA	NA	NA	NA	NA	NA
Can1.2ch01g06959.t1	A0A2G2XQM6	96.1	2.6e-100	367.5	NA	PE 4	NA	NA	NA	NA	GO:0016787	hydrolase activity	NA	NA
Can1.2ch01g06960.t1	A0A2G3DH49	99	1.2e-221	771.5	KRR1 small subunit processome component	PE 3	NA	IEA	GO:0006364	rRNA processing	GO:0003723	RNA binding	GO:0005730	nucleolus
Can1.2ch01g06964.t1	A0A1U8E732	100	9.4e-199	695.3	Sulfotransferase	PE 3	2.8.2.-	NA	NA	NA	GO:0008146	sulfotransferase activity	GO:0016021	integral component of membrane
Can1.2ch01g06974.t1	A0A2G3DH69	95.4	6.9e-89	329.3	NA	PE 4	NA	NA	NA	NA	NA	NA	GO:0016021	integral component of membrane
Can1.2ch01g06976.t1	A0A2G3AKI1	100	9.6e-210	731.9	Auxin efflux carrier component	PE 3	NA	IEA	GO:0009734	auxin-activated signaling pathway	NA	NA	GO:0016021	integral component of membrane
Can1.2ch01g06979.t1	A0A2G3AKI0	100	5.3e-85	316.2	NA	PE 4	NA	NA	NA	NA	NA	NA	NA	NA
Can1.2ch01g06980.t1	A0A0V0GWP2	99.3	6.1e-69	262.7	Putative ovule protein (Fragment)	PE 3	NA	NA	NA	NA	GO:0046982	protein heterodimerization activity	GO:0005634	nucleus
Can1.2ch01g06981.t1	A0A2G3AKP1	99.4	0	1028.5	S-acyltransferase	PE 3	2.3.1.225	NA	NA	NA	GO:0019706	protein-cysteine S-palmitoyltransferase activity	GO:0016021	integral component of membrane
Can1.2ch01g06982.t1	A0A1J6ISG0	89.6	1.1e-292	1008.1	Protoporphyrinogen oxidase	PE 3	1.3.3.4	IEA	GO:0006782	protoporphyrinogen IX biosynthetic process	GO:0004729	oxygen-dependent protoporphyrinogen oxidase activity	GO:0009941	chloroplast envelope
Can1.2ch01g06984.t1	A0A1U8DW64	99.5	0	1539.6	NA	PE 4	NA	IEA	GO:0051321	meiotic cell cycle	NA	NA	NA	NA
Can1.2ch01g06985.t1	A0A2G2XQJ1	99.5	3e-250	866.7	NA	PE 4	NA	IEA	GO:0007034	vacuolar transport	NA	NA	NA	NA
Can1.2ch01g06991.t1	A0A2G2XS17	97.6	8.7e-39	161.8	NA	PE 4	NA	NA	NA	NA	NA	NA	NA	NA
Can1.2ch01g06992.t1	A0A2G3DHC8	99.1	2.3e-64	247.3	NA	PE 4	NA	NA	NA	NA	NA	NA	GO:0016021	integral component of membrane
Can1.2ch01g06993.t1	A0A2G3AKL6	92.5	2.7e-249	863.6	NA	PE 4	NA	NA	NA	NA	NA	NA	NA	NA
Can1.2ch01g06996.t1	A0A1U8F9M5	99	0	1189.1	LOW QUALITY PROTEIN protein ABC transporter 1, mitochondrial	PE 4	NA	NA	NA	NA	NA	NA	NA	NA
Can1.2ch01g06997.t1	A0A2G3AKI9	100	3.2e-148	527.3	NA	PE 4	NA	NA	NA	NA	GO:0016787	hydrolase activity	NA	NA
Can1.2ch01g06998.t1	A0A1U8E6B5	100	4.1e-163	576.6	NA	PE 4	NA	NA	NA	NA	NA	NA	NA	NA
Can1.2ch01g07003.t1	A0A1U8E6D2	99.7	1.5e-157	558.1	NA	PE 4	NA	NA	NA	NA	NA	NA	NA	NA
Can1.2ch01g07008.t1	A0A1U8FLG0	99.7	8.4e-175	615.5	omega-amidase, chloroplastic-like	PE 4	NA	IEA	GO:0006807	nitrogen compound metabolic process	NA	NA	NA	NA
Can1.2ch01g07013.t1	A0A1U8DWC5	99.4	4.1e-200	699.9	pyruvate dehydrogenase (Acetyl-transferring) kinase, mitochondrial	PE 4	NA	NA	NA	NA	GO:0004672	protein kinase activity	NA	NA
Can1.2ch01g07017.t1	A0A2G3AKT8	99.7	7.6e-204	712.2	Tabersonine 16-O-methyltransferase	PE 3	NA	NA	NA	NA	GO:0008171	O-methyltransferase activity	NA	NA
Can1.2ch01g07022.t1	A0A1U8DZ82	100	4e-255	882.9	Serine/threonine-protein kinase OXI1	PE 4	NA	NA	NA	NA	GO:0004672	protein kinase activity	NA	NA
Can1.2ch01g07024.t1	A0A1S4A6M0	80.7	6.8e-45	182.6	NA	PE 4	NA	NA	NA	NA	NA	NA	NA	NA
Can1.2ch01g07025.t1	A0A1U8FL32	100	2.4e-165	583.9	putative F-box protein PP2-B12	PE 4	NA	NA	NA	NA	NA	NA	NA	NA
Can1.2ch01g07027.t1	A0A2G2XRZ8	99.8	2e-243	844	NA	PE 4	NA	NA	NA	NA	GO:0003677	DNA binding	NA	NA
Can1.2ch01g07032.t1	A0A1U8FCK6	100	6.4e-175	615.9	trans-resveratrol di-O-methyltransferase-like	PE 3	NA	NA	NA	NA	GO:0046983	protein dimerization activity	NA	NA
Can1.2ch01g07036.t1	A0A1U8E7Y3	100	5e-80	299.7	40S ribosomal protein S16-like	PE 3	NA	IEA	GO:0006412	translation	GO:0003735	structural constituent of ribosome	GO:0005840	ribosome
Can1.2ch01g07039.t1	A0A1U8DZD0	100	0	1444.1	CSC1-like protein At3g54510 isoform X1	PE 4	NA	NA	NA	NA	NA	NA	GO:0016021	integral component of membrane
Can1.2ch01g07043.t1	A0A1U8DWY9	98.7	0	2241.1	NA	PE 4	NA	NA	NA	NA	GO:0003676	nucleic acid binding	NA	NA
Can1.2ch01g07044.t1	A0A1U8FYA2	87.3	4.8e-46	186.4	NA	PE 4	NA	IEA	GO:0045454	cell redox homeostasis	GO:0015035	protein disulfide oxidoreductase activity	GO:0005623	cell
Can1.2ch01g07051.t1	A0A1U8FYA2	81.8	1.5e-23	110.9	NA	PE 4	NA	IEA	GO:0045454	cell redox homeostasis	GO:0015035	protein disulfide oxidoreductase activity	GO:0005623	cell
Can1.2ch01g07054.t1	A0A1U8DZH3	98.6	0	1592.4	U-box domain-containing protein 44-like isoform X2	PE 4	NA	NA	NA	NA	NA	NA	NA	NA
Can1.2ch01g07055.t1	A0A2G2XQG9	99.4	0	3148.6	Intron-binding protein aquarius	PE 4	NA	IEA	GO:0000398	mRNA splicing, via spliceosome	GO:0003729	mRNA binding	GO:0005681	spliceosomal complex
Can1.2ch01g07059.t1	A0A1U8DX44	100	1.5e-243	844.3	NA	PE 4	NA	NA	NA	NA	NA	NA	GO:0016021	integral component of membrane
Can1.2ch01g07060.t1	A0A1U8DZM4	99.4	0	1598.2	NA	PE 4	NA	NA	NA	NA	GO:0005516	calmodulin binding	NA	NA
Can1.2ch01g07061.t1	A0A2G3AKV8	80.2	7.2e-73	276.2	NA	PE 4	NA	NA	NA	NA	NA	NA	NA	NA
Can1.2ch01g07064.t1	A0A1U8FL64	99.6	1.4e-146	521.5	protein trichome birefringence-like 38	PE 4	NA	NA	NA	NA	NA	NA	NA	NA
Can1.2ch01g07066.t1	A0A1U8DX38	99.6	1.4e-151	538.1	protein trichome birefringence-like 41	PE 4	NA	NA	NA	NA	NA	NA	NA	NA
Can1.2ch01g07071.t1	A0A0V0GWP2	99.3	6.1e-69	262.7	Putative ovule protein (Fragment)	PE 3	NA	NA	NA	NA	GO:0046982	protein heterodimerization activity	GO:0005634	nucleus
Can1.2ch01g07073.t1	A0A2G3AKS8	95.3	1.6e-193	677.9	NA	PE 4	NA	NA	NA	NA	GO:0020037	heme binding	GO:0016021	integral component of membrane
Can1.2ch01g07079.t1	A0A2G3DHS4	99.3	0	1811.2	Putative galactinol--sucrose galactosyltransferase 4	PE 4	NA	NA	NA	NA	GO:0016757	transferase activity, transferring glycosyl groups	NA	NA
Can1.2ch01g07087.t1	A0A1U8FKX9	100	1.7e-186	654.4	NA	PE 4	NA	NA	NA	NA	NA	NA	NA	NA
Can1.2ch01g07095.t1	A0A2G3AKT0	100	6.3e-71	269.2	NA	PE 4	NA	NA	NA	NA	GO:0046983	protein dimerization activity	NA	NA
[truncated: 24,031 more rows]

## Sheet: TableS4
Supplementary Table S4 Annotation of variants detected among 13 Capsicum lines
Annotation impact	Annotation	No. of SNPs	%
HIGH	Splice acceptor variant and intron variant	5332	>0.0
HIGH	Splice donor variant and intron variant	4996	>0.0
HIGH	Start lost	6980	>0.0
HIGH	Start lost and splice region variant	29	>0.0
HIGH	Stop gained	47460	>0.0
HIGH	Stop gained and splice region variant	808	>0.0
HIGH	Stop lost	17	>0.0
HIGH	Stop lost and splice region variant	8782	>0.0
MODERATE	Missense variant	954075	0.9
MODERATE	Missense variant and splice region variant	12208	>0.0
MODIFIER	5' UTR variant	1	>0.0
MODIFIER	Intergenic region	97903123	94.5
MODIFIER	Intron variant	4132931	4
LOW	Initiator codon variant	542	>0.0
LOW	Initiator codon variant and non canonical start codon	175	>0.0
LOW	Splice region variant and initiator codon variant and non canonical start codon	2	>0.0
LOW	Splice region variant and intron variant	46709	>0.0
LOW	Splice region variant and stop retained variant	2626	>0.0
LOW	Splice region variant and synonymous variant	5885	>0.0
LOW	Stop retained variant	6	>0.0
LOW	Synonymous variant	425371	0.4
Total		103558058	100

## Sheet: TableS5
Supplementary Table S5 Genome positions of transposon insertion polymorphism across 13 Capsicum lines
Chromosome	Position	Breakpoint Region Duplication	Transposon direction	Transposon position	106	110	California Wonder	Murasaki	Nikko	Sweet Banana	28	Aji Rojo	3686	3687	Charapita	pun1	Sy-2
Can1.2ch01	6622570 - 6622577	TGTCAAAT	-	Can1.2ch01g00564 - Can1.2ch01g00565	-	-	-	-	-	-	-	-	-	-	+	-	-
Can1.2ch01	9479386 - 9479393	AGCCAAGC	+	Can1.2ch01g00782 - Can1.2ch01g00783	-	-	-	-	-	-	-	-	-	-	+	-	-
Can1.2ch01	16035234 - 16035241	CATAAGAT	-	Can1.2ch01g01248 - Can1.2ch01g01249	-	-	-	-	-	-	-	-	-	-	-	-	+
Can1.2ch01	24823745 - 24823752	GTGTGTTC	-	Can1.2ch01g01764 - Can1.2ch01g01765	-	-	-	-	-	-	-	-	-	-	-	-	+
Can1.2ch01	88153588 - 88153595	CGTTTTAT	+	Can1.2ch01g04006 - Can1.2ch01g04007	-	-	-	-	-	-	-	-	-	-	-	-	+
Can1.2ch01	96750985 - 96750992	GCCCATCC	-	Can1.2ch01g04237 - Can1.2ch01g04238	-	-	-	-	-	-	-	-	-	-	-	-	+
Can1.2ch01	143043920 - 143043927	GAATTGCC	+	Can1.2ch01g05312 - Can1.2ch01g05313	-	-	-	-	-	-	-	-	-	-	+	-	-
Can1.2ch01	191515596 - 191515603	TATGGAAC	-	Can1.2ch01g06484 - Can1.2ch01g06485	-	-	-	-	-	-	-	-	-	-	-	-	+
Can1.2ch01	196706303 - 196706310	ATTGTATC	-	Can1.2ch01g06746 - Can1.2ch01g06747	-	-	-	-	-	-	-	-	-	-	+	-	-
Can1.2ch01	202063293 - 202063300	TCTTGATC	+	Can1.2ch01g06975 - Can1.2ch01g06976	-	-	-	-	-	-	-	-	-	-	+	-	-
Can1.2ch01	215305668 - 215305675	CACTTGGT	-	Can1.2ch01g07449 - Can1.2ch01g07450	-	-	-	-	-	-	-	-	-	-	+	-	-
Can1.2ch01	236257467 - 236257474	GTTTGGAG	+	Can1.2ch01g08071 - Can1.2ch01g08072	-	-	-	-	-	-	-	-	-	-	-	-	+
Can1.2ch01	237123780 - 237123787	GTCATGGG	-	Can1.2ch01g08106 - Can1.2ch01g08107	-	-	-	-	-	-	-	-	-	-	-	-	+
Can1.2ch01	245112664 - 245112671	GTTCGGTG	+	Can1.2ch01g08312 - Can1.2ch01g08313	-	-	-	-	-	-	-	-	-	-	+	-	-
Can1.2ch01	248338293 - 248338300	GTTTGATG	-	Can1.2ch01g08413 - Can1.2ch01g08414	-	-	-	-	-	-	-	-	-	-	-	-	+
Can1.2ch01	252022820 - 252022827	CTCTGAAG	+	Can1.2ch01g08550	-	-	-	-	-	-	-	-	-	-	+	-	-
Can1.2ch01	257605200 - 257605210	CTTTATTCTAC	+	Can1.2ch01g08928 - Can1.2ch01g08929	-	-	-	-	-	-	-	-	-	-	-	+	-
Can1.2ch01	259158159 - 259158166	GTATTTTG	-	Can1.2ch01g09032 - Can1.2ch01g09033	-	-	-	-	-	-	-	-	-	-	-	-	+
Can1.2ch01	261379731 - 261379738	GGTTGAAT	-	Can1.2ch01g09177 - Can1.2ch01g09178	-	-	-	-	-	-	-	-	-	-	+	-	-
Can1.2ch01	277973299 - 277973306	CCTTTATG	+	Can1.2ch01g09647 - Can1.2ch01g09648	-	-	-	-	-	-	-	-	+	-	-	-	-
Can1.2ch01	285823244 - 285823251	TTTTAAAC	+	Can1.2ch01g09856 - Can1.2ch01g09857	-	-	-	-	-	-	-	-	-	-	-	-	+
Can1.2ch01	308514964 - 308514971	TCCACAAT	+	Can1.2ch01g10500 - Can1.2ch01g10501	-	-	-	-	-	-	-	-	-	-	-	-	+
Can1.2ch01	310266043 - 310266050	GACCAAAC	-	Can1.2ch01g10555 - Can1.2ch01g10556	-	-	-	-	-	-	-	-	-	-	-	-	+
Can1.2ch01	312905347 - 312905354	CTTTAATG	-	Can1.2ch01g10669 - Can1.2ch01g10670	-	-	-	-	-	-	-	-	-	-	+	-	-
Can1.2ch01	321166450 - 321166457	AATTAAAC	-	Can1.2ch01g10991 - Can1.2ch01g10992	-	-	-	-	-	-	-	-	-	-	+	-	-
Can1.2ch01	329215209 - 329215216	CGATCAAC	-	Can1.2ch01g11467	-	-	-	-	-	-	-	-	-	-	+	-	-
Can1.2ch02	45020432 - 45020439	ACTGAGTC	-	Can1.2ch02g01019 - Can1.2ch02g01020	-	-	-	-	-	-	-	-	+	-	-	-	-
Can1.2ch02	70526682 - 70526689	GTCTTGAG	+	Can1.2ch02g01712 - Can1.2ch02g01713	-	-	-	-	-	-	-	-	+	-	-	-	-
Can1.2ch02	88953072 - 88953079	AGTCACGA	+	Can1.2ch02g02160 - Can1.2ch02g02161	-	-	-	-	-	-	-	-	+	-	-	-	-
Can1.2ch02	107468423 - 107468430	CCTCTGGT	-	Can1.2ch02g02753 - Can1.2ch02g02754	-	-	-	-	-	-	-	-	-	-	+	-	-
Can1.2ch02	116386977 - 116386984	GGAGGGGC	+	Can1.2ch02g03075 - Can1.2ch02g03076	-	-	-	-	-	-	-	-	-	-	+	-	-
Can1.2ch02	116389632 - 116389639	ATTCCTAA	-	Can1.2ch02g03075 - Can1.2ch02g03076	-	-	-	-	-	-	-	-	+	-	-	-	-
Can1.2ch02	116873346 - 116873353	GGCTCAAC	+	Can1.2ch02g03098 - Can1.2ch02g03099	-	-	-	-	-	-	-	-	-	-	+	-	-
Can1.2ch02	116874581 - 116874588	ACCATAAC	-	Can1.2ch02g03098 - Can1.2ch02g03099	-	-	-	-	-	-	-	-	+	-	-	-	-
Can1.2ch02	119554812 - 119554824	GGTGCGTGTATAC	+	Can1.2ch02g03218 - Can1.2ch02g03219	-	-	-	-	-	-	-	+	-	-	-	-	-
Can1.2ch02	119871438 - 119871445	GATGAAAT	+	Can1.2ch02g03238 - Can1.2ch02g03239	-	-	-	-	-	-	-	-	+	-	-	-	-
Can1.2ch02	121264768 - 121264775	ATGTAAAG	-	Can1.2ch02g03304 - Can1.2ch02g03305	-	-	-	-	-	-	-	-	-	-	-	-	+
Can1.2ch02	140070752 - 140070759	TACTGACC	+	Can1.2ch02g04279 - Can1.2ch02g04280	-	-	-	-	-	-	-	-	+	-	-	-	-
Can1.2ch02	143510309 - 143510319	CATGTGTGTCA	+	Can1.2ch02g04520 - Can1.2ch02g04521	-	-	-	-	-	-	-	-	-	+	-	-	-
Can1.2ch02	154535070 - 154535080	ATAGCTCCCTA	-	Can1.2ch02g05375 - Can1.2ch02g05376	-	-	-	-	-	-	-	-	-	+	-	-	-
Can1.2ch02	160484475 - 160484482	GCACAAAC	-	Can1.2ch02g05897 - Can1.2ch02g05898	-	-	-	-	-	-	-	-	-	-	+	-	-
Can1.2ch02	175393317 - 175393324	AGTAAAAG	+	Can1.2ch02g07225 - Can1.2ch02g07226	-	-	-	-	-	-	-	-	-	-	+	-	-
Can1.2ch03	4333323 - 4333333	ATATATACTTT	+	Can1.2ch03g00370 - Can1.2ch03g00371	-	-	-	-	-	-	-	-	-	+	-	-	-
Can1.2ch03	12753040 - 12753047	TTTTGGTC	-	Can1.2ch03g01040 - Can1.2ch03g01041	-	-	-	-	-	-	-	-	-	-	-	-	+
Can1.2ch03	13089171 - 13089183	GTGCATGGTATAA	+	Can1.2ch03g01056 - Can1.2ch03g01057	-	-	-	-	-	-	-	+	-	-	-	-	-
Can1.2ch03	16821487 - 16821494	GTTGATCG	+	Can1.2ch03g01286 - Can1.2ch03g01287	-	-	-	-	-	-	-	-	-	-	+	-	-
Can1.2ch03	18022796 - 18022806	CTTACAACTCA	+	Can1.2ch03g01361	-	-	-	-	-	-	-	-	-	+	-	-	-
Can1.2ch03	18894248 - 18894255	GTTTGAAT	+	Can1.2ch03g01411 - Can1.2ch03g01412	-	-	-	-	-	-	+	-	-	-	-	-	-
Can1.2ch03	18962237 - 18962244	GTTTGAAT	+	Can1.2ch03g01418 - Can1.2ch03g01419	-	-	-	-	-	-	+	-	-	-	-	-	-
Can1.2ch03	23373529 - 23373536	ATGGGAAC	-	Can1.2ch03g01690 - Can1.2ch03g01691	-	-	-	-	-	-	-	-	-	-	-	-	+
Can1.2ch03	24454147 - 24454154	GCGTAGGG	-	Can1.2ch03g01746 - Can1.2ch03g01747	-	-	-	-	-	-	-	-	-	-	-	-	+
Can1.2ch03	24789924 - 24789931	ACCTAGGG	+	Can1.2ch03g01762 - Can1.2ch03g01763	-	-	-	-	-	-	-	-	-	-	+	-	-
Can1.2ch03	24803369 - 24803376	CTTTGAGT	-	Can1.2ch03g01762 - Can1.2ch03g01763	-	-	-	-	-	-	-	-	-	-	-	-	+
Can1.2ch03	30763900 - 30763907	GCTTGATT	+	Can1.2ch03g02100 - Can1.2ch03g02101	-	-	-	-	-	-	-	-	-	-	-	-	+
Can1.2ch03	32723518 - 32723525	GTTACAAG	+	Can1.2ch03g02237 - Can1.2ch03g02238	-	-	-	-	-	-	-	-	-	-	-	-	+
Can1.2ch03	76168308 - 76168320	CATTTATCTATCT	+	Can1.2ch03g03592 - Can1.2ch03g03593	-	-	-	-	-	-	-	+	-	-	-	-	-
Can1.2ch03	192524627 - 192524639	TTATACATTGCCA	-	Can1.2ch03g05947 - Can1.2ch03g05948	-	-	-	-	-	-	-	+	-	-	-	-	-
Can1.2ch03	205679854 - 205679861	ACTGAGGG	+	Can1.2ch03g06309 - Can1.2ch03g06310	-	-	-	-	-	-	-	-	-	-	-	-	+
Can1.2ch03	212962310 - 212962317	CTCTAATC	+	Can1.2ch03g06506 - Can1.2ch03g06507	-	-	-	-	-	-	-	-	+	-	-	-	-
Can1.2ch03	214186134 - 214186141	TCCTCAAC	-	Can1.2ch03g06535 - Can1.2ch03g06536	-	-	-	-	-	-	-	-	-	-	-	-	+
Can1.2ch03	219788776 - 219788786	CTTTGGAGTAA	+	Can1.2ch03g06692 - Can1.2ch03g06693	-	-	-	-	-	-	-	-	-	+	-	-	-
Can1.2ch03	220839198 - 220839205	CTTTCAGG	-	Can1.2ch03g06724 - Can1.2ch03g06725	-	-	-	-	-	-	-	-	-	-	+	-	-
Can1.2ch03	223305195 - 223305202	GATGAAGG	+	Can1.2ch03g06777 - Can1.2ch03g06778	-	-	-	-	-	-	-	-	+	-	-	-	-
Can1.2ch03	226024083 - 226024090	CTAGAAAG	-	Can1.2ch03g06869 - Can1.2ch03g06870	-	-	-	-	-	-	-	-	-	-	-	-	+
Can1.2ch03	228138187 - 228138197	ATCTAACTTCA	+	Can1.2ch03g06933 - Can1.2ch03g06934	-	-	-	-	-	-	-	-	-	+	-	-	-
Can1.2ch03	250518233 - 250518240	GCCTTAAA	+	Can1.2ch03g07722 - Can1.2ch03g07723	-	-	-	-	-	-	-	-	-	-	-	-	+
Can1.2ch03	255577609 - 255577616	CTTGCAAC	+	Can1.2ch03g08037 - Can1.2ch03g08038	-	-	-	-	-	-	-	-	-	-	+	-	-
Can1.2ch03	256765541 - 256765548	ATTTGAAT	+	Can1.2ch03g08114 - Can1.2ch03g08115	-	-	-	-	-	-	-	-	-	-	-	-	+
Can1.2ch03	274926699 - 274926706	GTATGGGG	+	Can1.2ch03g09342 - Can1.2ch03g09343	-	-	-	-	-	-	-	-	-	-	+	-	-
Can1.2ch03	275101940 - 275101947	ATGTCAAC	+	Can1.2ch03g09351 - Can1.2ch03g09352	-	-	-	-	-	-	-	-	-	-	-	-	+
Can1.2ch03	279036600 - 279036607	CCTTGAGA	+	Can1.2ch03g09635 - Can1.2ch03g09636	-	-	-	-	-	-	-	-	+	-	-	-	-
Can1.2ch03	280164215 - 280164222	ATTAAAAG	+	Can1.2ch03g09723 - Can1.2ch03g09724	-	-	-	-	-	-	-	-	-	-	+	-	-
Can1.2ch03	280264745 - 280264752	CCTCATCC	-	Can1.2ch03g09728 - Can1.2ch03g09729	-	-	-	-	-	-	-	-	-	-	+	-	-
Can1.2ch03	281380822 - 281380832	CCCCTCAGTAA	+	Can1.2ch03g09825 - Can1.2ch03g09826	-	-	-	-	-	-	-	-	-	+	-	-	-
Can1.2ch03	281802750 - 281802757	CTTTGGGT	-	Can1.2ch03g09856 - Can1.2ch03g09857	-	-	-	-	-	-	-	-	+	-	-	-	-
Can1.2ch03	286567513 - 286567523	GTAACAACTCA	+	Can1.2ch03g10302 - Can1.2ch03g10303	-	-	-	-	-	-	-	-	-	-	-	+	-
Can1.2ch03	287306625 - 287306632	AATTAAAT	+	Can1.2ch03g10365 - Can1.2ch03g10366	-	-	-	-	-	-	-	-	-	-	-	-	+
Can1.2ch03	290526497 - 290526504	GTCCACGC	-	Can1.2ch03g10658 - Can1.2ch03g10659	-	-	-	-	-	-	-	-	-	-	+	-	-
Can1.2ch04	13112969 - 13112979	AGATCTCTGAG	-	Can1.2ch04g01030	-	-	-	-	-	-	-	-	-	+	-	-	-
Can1.2ch04	21721839 - 21721851	TATCAAAATATGA	+	Can1.2ch04g01522 - Can1.2ch04g01523	-	-	-	-	-	-	-	+	-	-	-	-	-
Can1.2ch04	26065222 - 26065229	GATTCGAC	-	Can1.2ch04g01721 - Can1.2ch04g01722	-	-	-	-	-	-	-	-	-	-	-	-	+
Can1.2ch04	42025263 - 42025270	CTCAATCC	+	Can1.2ch04g02121 - Can1.2ch04g02122	-	-	-	-	-	-	-	-	-	-	-	-	+
Can1.2ch04	53519773 - 53519780	GGTAAAAG	-	Can1.2ch04g02381	-	-	-	-	-	-	-	-	-	-	+	-	-
Can1.2ch04	219204895 - 219204902	CTTGGTAG	-	Can1.2ch04g06131 - Can1.2ch04g06132	-	-	-	-	-	-	-	-	-	-	-	-	+
Can1.2ch04	227903571 - 227903578	CATAGAAG	+	Can1.2ch04g06421 - Can1.2ch04g06422	-	-	-	-	-	-	-	-	-	-	+	-	-
Can1.2ch04	239182190 - 239182197	ATTGAAGG	-	Can1.2ch04g07012 - Can1.2ch04g07013	-	-	-	-	-	-	-	-	-	-	-	-	+
Can1.2ch04	239361084 - 239361091	CTTGATGT	-	Can1.2ch04g07019 - Can1.2ch04g07020	-	-	-	-	-	-	-	-	-	-	-	-	+
Can1.2ch04	240109010 - 240109017	ACTTATAC	-	Can1.2ch04g07079 - Can1.2ch04g07080	-	-	-	-	-	-	-	-	-	-	+	-	-
Can1.2ch04	240502165 - 240502172	GTTTAAGA	+	Can1.2ch04g07106 - Can1.2ch04g07107	-	-	-	-	-	-	-	-	-	-	-	-	+
Can1.2ch04	247363924 - 247363931	TTTGAAAA	+	Can1.2ch04g07693 - Can1.2ch04g07694	-	-	-	-	-	-	-	-	+	-	-	-	-
Can1.2ch04	248144749 - 248144759	TTGGTTCAAAA	-	Can1.2ch04g07748 - Can1.2ch04g07749	-	-	-	-	-	-	-	-	-	+	-	-	-
Can1.2ch04	248167237 - 248167249	ACATATGCTGAGT	-	Can1.2ch04g07748 - Can1.2ch04g07749	-	-	-	-	-	-	-	+	-	-	-	-	-
Can1.2ch05	1130271 - 1130281	GATGAGGTTCT	+	Can1.2ch05g00100 - Can1.2ch05g00101	-	-	-	-	-	-	-	-	-	+	-	-	-
Can1.2ch05	9162782 - 9162789	ATTTAAGG	-	Can1.2ch05g00658 - Can1.2ch05g00659	-	-	-	-	-	-	-	-	+	-	-	-	-
Can1.2ch05	17914179 - 17914186	TGTGATAT	+	Can1.2ch05g01128 - Can1.2ch05g01129	-	-	-	-	-	-	-	-	-	-	+	-	-
Can1.2ch05	19349501 - 19349508	CTTCGACT	-	Can1.2ch05g01189 - Can1.2ch05g01190	-	-	-	-	-	-	-	-	-	-	+	-	-
Can1.2ch05	28253569 - 28253576	CCCTGAAC	-	Can1.2ch05g01561 - Can1.2ch05g01562	-	-	-	-	-	-	-	-	-	-	-	-	+
Can1.2ch05	28950332 - 28950339	AAAGCAAA	+	Can1.2ch05g01582 - Can1.2ch05g01583	-	-	-	-	-	-	-	-	-	-	-	-	+
Can1.2ch05	29225062 - 29225069	TTTACAAA	-	Can1.2ch05g01594	-	-	-	-	-	-	-	-	-	-	-	-	+
Can1.2ch05	58185193 - 58185200	TTTGCAAC	+	Can1.2ch05g02437 - Can1.2ch05g02438	-	-	-	-	-	-	-	-	-	-	+	-	-
Can1.2ch05	61659744 - 61659751	GACTATAT	+	Can1.2ch05g02510 - Can1.2ch05g02511	-	-	-	-	-	-	-	-	-	-	-	-	+
Can1.2ch05	63529491 - 63529498	TGTTAAAT	+	Can1.2ch05g02543 - Can1.2ch05g02544	-	-	-	-	-	-	-	-	-	-	-	-	+
Can1.2ch05	169945045 - 169945052	TACCAATA	+	Can1.2ch05g04568 - Can1.2ch05g04569	-	-	-	-	-	-	-	-	-	-	-	-	+
Can1.2ch05	198621472 - 198621479	GGCAGGGA	+	Can1.2ch05g05215 - Can1.2ch05g05216	-	-	-	-	-	-	+	-	-	-	-	-	-
Can1.2ch05	206230727 - 206230734	CTCATGGG	-	Can1.2ch05g05443 - Can1.2ch05g05444	-	-	-	-	-	-	-	-	+	-	-	-	-
Can1.2ch05	206849976 - 206849983	TTTCACAT	+	Can1.2ch05g05458 - Can1.2ch05g05459	-	-	-	-	-	-	-	-	-	-	+	-	-
Can1.2ch05	214607082 - 214607089	GTTCAGTA	+	Can1.2ch05g05668 - Can1.2ch05g05669	-	-	-	-	-	-	-	-	-	-	-	-	+
Can1.2ch05	220326477 - 220326487	CTCCAAATTCA	+	Can1.2ch05g05826 - Can1.2ch05g05827	-	-	-	-	-	-	-	-	-	+	-	-	-
Can1.2ch05	229390342 - 229390349	ATTTTATG	+	Can1.2ch05g06177 - Can1.2ch05g06178	-	-	-	-	-	-	-	-	-	-	+	-	-
Can1.2ch05	233957134 - 233957144	TTGGGCACAAG	-	Can1.2ch05g06354 - Can1.2ch05g06355	-	-	-	-	-	-	-	-	-	-	-	+	-
Can1.2ch05	237995062 - 237995069	CTTTAACC	-	Can1.2ch05g06541 - Can1.2ch05g06542	-	-	-	-	-	-	-	-	-	-	-	-	+
Can1.2ch05	238526301 - 238526308	ATCTAGAT	-	Can1.2ch05g06593 - Can1.2ch05g06594	-	-	-	-	-	-	-	-	+	-	-	-	-
Can1.2ch05	243082378 - 243082385	CTTCAGCC	-	Can1.2ch05g06793 - Can1.2ch05g06794	-	-	-	-	-	-	-	-	-	-	+	-	-
Can1.2ch06	5665941 - 5665948	TATTCATT	+	Can1.2ch06g00500 - Can1.2ch06g00501	-	-	-	-	-	-	-	-	-	-	-	-	+
Can1.2ch06	14895170 - 14895177	GTGTGAAG	+	Can1.2ch06g00960 - Can1.2ch06g00961	-	-	-	-	-	-	+	-	-	-	-	-	-
Can1.2ch06	36564808 - 36564815	CCTGAAAG	-	Can1.2ch06g01582 - Can1.2ch06g01583	-	-	-	-	-	-	-	-	-	-	-	-	+
Can1.2ch06	36568229 - 36568236	ATATAAAG	+	Can1.2ch06g01582 - Can1.2ch06g01583	-	-	-	-	-	-	-	-	-	-	-	-	+
Can1.2ch06	40850210 - 40850217	ATAGATAT	+	Can1.2ch06g01725 - Can1.2ch06g01726	-	-	-	-	-	-	-	-	+	-	-	-	-
Can1.2ch06	52693917 - 52693924	GCATAAGC	+	Can1.2ch06g01996 - Can1.2ch06g01997	-	-	-	-	-	-	-	-	+	-	-	-	-
Can1.2ch06	59090341 - 59090351	GCTGAAACAAA	+	Can1.2ch06g02130 - Can1.2ch06g02131	-	-	-	-	-	-	-	-	-	+	-	-	-
Can1.2ch06	83020122 - 83020129	TGCTTAAC	+	Can1.2ch06g02690 - Can1.2ch06g02691	-	-	-	-	-	-	-	-	-	-	-	-	+
Can1.2ch06	89319713 - 89319720	CCTCAAGT	+	Can1.2ch06g02798 - Can1.2ch06g02799	-	-	-	-	-	-	-	-	-	-	+	-	-
Can1.2ch06	147844499 - 147844506	ACTGATAC	+	Can1.2ch06g03918 - Can1.2ch06g03919	-	-	-	-	-	-	-	-	-	-	-	-	+
Can1.2ch06	192247457 - 192247467	TCAATTCTAGA	-	Can1.2ch06g05024 - Can1.2ch06g05025	-	-	-	-	-	-	-	-	-	+	-	-	-
Can1.2ch06	203204066 - 203204073	CCGAGAGT	+	Can1.2ch06g05377	-	-	-	-	-	-	-	-	-	-	+	-	-
Can1.2ch06	209379505 - 209379512	GTGTGTGC	+	Can1.2ch06g05591 - Can1.2ch06g05592	-	-	-	-	-	-	-	-	+	-	-	-	-
Can1.2ch06	212056277 - 212056284	GTGTGAAC	-	Can1.2ch06g05721 - Can1.2ch06g05722	-	-	-	-	-	-	-	-	+	-	-	-	-
Can1.2ch06	218526081 - 218526088	TGTTGAAC	-	Can1.2ch06g06056 - Can1.2ch06g06057	-	-	-	-	-	-	-	-	-	-	+	-	-
Can1.2ch06	233980647 - 233980654	CTTCAAGT	-	Can1.2ch06g07017 - Can1.2ch06g07018	-	-	-	-	-	-	-	-	-	-	+	-	-
Can1.2ch06	233995022 - 233995029	GTTGAGGA	+	Can1.2ch06g07019 - Can1.2ch06g07020	-	-	-	-	-	-	-	-	+	-	-	-	-
Can1.2ch06	244330447 - 244330454	ACTATAAC	-	Can1.2ch06g07820 - Can1.2ch06g07821	-	-	-	-	-	-	-	-	+	-	-	-	-
Can1.2ch06	244560902 - 244560909	ACCTCTAA	+	Can1.2ch06g07834 - Can1.2ch06g07835	-	-	-	-	-	-	-	-	+	-	-	-	-
Can1.2ch06	245274973 - 245274980	CCTTAAGA	+	Can1.2ch06g07910 - Can1.2ch06g07911	-	-	-	-	-	-	+	-	-	-	-	-	-
Can1.2ch06	248400666 - 248400673	GTATAACT	-	Can1.2ch06g08179	-	-	-	-	-	-	+	-	-	-	-	-	-
Can1.2ch06	250593309 - 250593316	GAATGATC	-	Can1.2ch06g08370 - Can1.2ch06g08371	-	-	-	-	-	-	-	-	+	-	-	-	-
Can1.2ch06	251537797 - 251537804	TGTCCGTA	-	Can1.2ch06g08463 - Can1.2ch06g08464	-	-	-	-	-	-	-	-	-	-	+	-	-
Can1.2ch07	592804 - 592811	GTTTAAAT	-	Can1.2ch07g00046 - Can1.2ch07g00047	-	-	-	-	-	-	-	-	-	-	-	-	+
Can1.2ch07	883157 - 883164	CATCAAAG	+	Can1.2ch07g00054 - Can1.2ch07g00055	-	-	-	-	-	-	-	-	-	-	+	-	-
Can1.2ch07	3204022 - 3204029	GATAGAAC	+	Can1.2ch07g00266 - Can1.2ch07g00267	-	-	-	-	-	-	-	-	+	-	-	-	-
Can1.2ch07	4312923 - 4312930	GTTTTAAC	+	Can1.2ch07g00350 - Can1.2ch07g00351	-	-	-	-	-	-	-	-	-	-	+	-	-
Can1.2ch07	4690272 - 4690279	GTGCAAGG	+	Can1.2ch07g00360	-	-	-	-	-	-	-	-	-	-	+	-	-
Can1.2ch07	6022722 - 6022729	ATTGTTCT	+	Can1.2ch07g00461	-	-	-	-	-	-	-	-	-	-	+	-	-
Can1.2ch07	8206106 - 8206113	GCCTCGGT	+	Can1.2ch07g00610 - Can1.2ch07g00611	-	-	-	-	-	-	-	-	+	-	-	-	-
Can1.2ch07	8562384 - 8562391	GCCTCGGT	+	Can1.2ch07g00625 - Can1.2ch07g00626	-	-	-	-	-	-	-	-	+	-	-	-	-
Can1.2ch07	12080401 - 12080408	CTCTAGTC	+	Can1.2ch07g00821 - Can1.2ch07g00822	-	-	-	-	-	-	-	-	-	-	-	-	+
Can1.2ch07	15257598 - 15257605	AGTTGATC	+	Can1.2ch07g00974 - Can1.2ch07g00975	-	-	-	-	-	-	+	-	-	-	-	-	-
Can1.2ch07	30185588 - 30185595	CTCTAAAG	+	Can1.2ch07g01435 - Can1.2ch07g01436	-	-	-	-	-	-	-	-	-	-	-	-	+
Can1.2ch07	173072423 - 173072433	CCATAGAGTCA	+	Can1.2ch07g04455 - Can1.2ch07g04456	-	-	-	-	-	-	-	-	-	+	-	-	-
Can1.2ch07	188384281 - 188384288	GGAAAGGG	-	Can1.2ch07g04845 - Can1.2ch07g04846	-	-	-	-	-	-	+	-	-	-	-	-	-
Can1.2ch07	195110407 - 195110414	CTCCCAAT	-	Can1.2ch07g05019	-	-	-	-	-	-	-	-	-	-	-	-	+
Can1.2ch07	226587276 - 226587288	GTCGTAAGTATAA	+	Can1.2ch07g05941 - Can1.2ch07g05942	-	-	-	-	-	-	-	+	-	-	-	-	-
Can1.2ch07	226608668 - 226608675	GAGGAAGC	+	Can1.2ch07g05942 - Can1.2ch07g05943	-	-	-	-	-	-	-	-	-	-	+	-	-
Can1.2ch07	238421230 - 238421242	TTTTTAGCTTTAT	+	Can1.2ch07g06458 - Can1.2ch07g06459	-	-	-	-	-	-	-	+	-	-	-	-	-
Can1.2ch07	239063258 - 239063265	CCCTCAAC	-	Can1.2ch07g06487 - Can1.2ch07g06488	-	-	-	-	-	-	-	-	-	-	+	-	-
Can1.2ch07	244367008 - 244367015	GCTAAAAG	-	Can1.2ch07g06683 - Can1.2ch07g06684	-	-	-	-	-	-	-	-	-	-	-	-	+
Can1.2ch07	244664766 - 244664773	TTGTCGGT	-	Can1.2ch07g06697 - Can1.2ch07g06698	-	-	-	-	-	-	-	-	-	-	-	-	+
Can1.2ch07	256756470 - 256756480	ACTTGGATCAA	+	Can1.2ch07g07361	-	-	-	-	-	-	-	-	-	+	-	-	-
Can1.2ch07	257911030 - 257911037	GATTCAAC	+	Can1.2ch07g07447 - Can1.2ch07g07448	-	-	-	-	-	-	-	-	-	-	+	-	-
Can1.2ch07	258898276 - 258898286	ACTCGAAGTAC	+	Can1.2ch07g07529 - Can1.2ch07g07530	-	-	-	-	-	-	-	-	-	+	-	-	-
Can1.2ch07	259846762 - 259846769	CCCCCAGC	-	Can1.2ch07g07589 - Can1.2ch07g07590	-	-	-	-	-	-	-	-	+	-	-	-	-
Can1.2ch07	260603644 - 260603651	ATCTGTCC	-	Can1.2ch07g07639 - Can1.2ch07g07640	-	-	-	-	-	-	-	-	-	-	+	-	-
Can1.2ch07	266373523 - 266373530	TTTCTAAT	-	Can1.2ch07g08129 - Can1.2ch07g08130	-	-	-	-	-	-	-	-	-	-	+	-	-
Can1.2ch07	266471877 - 266471884	GCATAGGA	-	Can1.2ch07g08138 - Can1.2ch07g08139	-	-	-	-	-	-	-	-	-	-	+	-	-
Can1.2ch08	4087808 - 4087815	CCCTCAAA	-	Can1.2ch08g00273 - Can1.2ch08g00274	-	-	-	-	-	-	-	-	-	-	+	-	-
Can1.2ch08	109255092 - 109255099	ACAAAGGG	+	Can1.2ch08g02441 - Can1.2ch08g02442	-	-	-	-	-	-	-	-	+	-	-	-	-
Can1.2ch08	109476994 - 109477001	TCTCGAAG	+	Can1.2ch08g02449 - Can1.2ch08g02450	-	-	-	-	-	-	-	-	-	-	+	-	-
Can1.2ch08	118139192 - 118139199	GTACCTCC	+	Can1.2ch08g02632 - Can1.2ch08g02633	-	-	-	-	-	-	-	-	+	-	-	-	-
Can1.2ch08	121865134 - 121865141	ATCCATTA	-	Can1.2ch08g02756 - Can1.2ch08g02757	-	-	-	-	-	-	-	-	-	-	+	-	-
Can1.2ch08	141055350 - 141055360	ATAGCTCAACT	-	Can1.2ch08g03376	-	-	-	-	-	-	-	-	-	+	-	-	-
Can1.2ch08	142321024 - 142321031	GGCCGGGA	-	Can1.2ch08g03479 - Can1.2ch08g03480	-	-	-	-	-	-	-	-	-	-	+	-	-
Can1.2ch08	152059330 - 152059337	GCTTAACC	+	Can1.2ch08g04259	-	-	-	-	-	-	-	-	-	-	-	-	+
Can1.2ch08	152908037 - 152908044	GCTGTATA	-	Can1.2ch08g04331 - Can1.2ch08g04332	-	-	-	-	-	-	-	-	-	-	-	-	+
Can1.2ch08	159533093 - 159533103	TTTGAAAGTCC	+	Can1.2ch08g04885	-	-	-	-	-	-	-	-	-	-	-	+	-
Can1.2ch08	166245362 - 166245372	ATAAGAGGGAG	-	Can1.2ch08g05508 - Can1.2ch08g05509	-	-	-	-	-	-	-	-	-	+	-	-	-
Can1.2ch08	168778383 - 168778390	CATCAAAC	-	Can1.2ch08g05720 - Can1.2ch08g05721	-	-	-	-	-	-	-	-	-	-	+	-	-
Can1.2ch08	170787062 - 170787069	CTCCATAA	-	Can1.2ch08g05891 - Can1.2ch08g05892	-	-	-	-	-	-	-	-	-	-	-	-	+
Can1.2ch08	171781810 - 171781817	CTTGAAGC	-	Can1.2ch08g05993 - Can1.2ch08g05994	-	-	-	-	-	-	-	-	-	-	-	-	+
Can1.2ch08	173336765 - 173336772	AAGCACTC	-	Can1.2ch08g06159 - Can1.2ch08g06160	-	-	-	-	-	-	-	-	+	-	-	-	-
Can1.2ch08	174069522 - 174069529	GCTCAATC	+	Can1.2ch08g06215 - Can1.2ch08g06216	-	-	-	-	-	-	-	-	+	-	-	-	-
Can1.2ch09	13775276 - 13775283	TACGAAGG	+	Can1.2ch09g00674 - Can1.2ch09g00675	-	-	-	-	-	-	-	-	-	-	+	-	-
Can1.2ch09	24658059 - 24658071	ATCCAAATTATTT	+	Can1.2ch09g01007 - Can1.2ch09g01008	-	-	-	-	-	-	-	+	-	-	-	-	-
Can1.2ch09	37644011 - 37644018	GTCTAGGG	-	Can1.2ch09g01353	-	-	-	-	-	-	-	-	-	-	+	-	-
Can1.2ch09	39685699 - 39685706	TCCTAATC	+	Can1.2ch09g01412 - Can1.2ch09g01413	-	-	-	-	-	-	-	-	-	-	-	-	+
Can1.2ch09	42452672 - 42452679	ATCCACAC	-	Can1.2ch09g01499 - Can1.2ch09g01500	-	-	-	-	-	-	-	-	-	-	-	-	+
Can1.2ch09	42845821 - 42845828	ACTACAAC	+	Can1.2ch09g01511 - Can1.2ch09g01512	-	-	-	-	-	-	-	-	-	-	+	-	-
Can1.2ch09	43521903 - 43521910	GTTAGAAC	+	Can1.2ch09g01532 - Can1.2ch09g01533	-	-	-	-	-	-	-	-	-	-	+	-	-
Can1.2ch09	48653676 - 48653683	ACCTGGTG	-	Can1.2ch09g01642 - Can1.2ch09g01643	-	-	-	-	-	-	-	-	-	-	+	-	-
Can1.2ch09	56834561 - 56834568	AAACAAAT	-	Can1.2ch09g01865 - Can1.2ch09g01866	-	-	-	-	-	-	-	-	-	-	+	-	-
Can1.2ch09	118605491 - 118605498	GGTCACAT	-	Can1.2ch09g03039 - Can1.2ch09g03040	-	-	-	-	-	-	-	-	+	-	-	-	-
Can1.2ch09	204892886 - 204892893	CTCTTCAA	-	Can1.2ch09g04854 - Can1.2ch09g04855	-	-	-	-	-	-	-	-	-	-	-	-	+
Can1.2ch09	223477981 - 223477988	GTAGGAAA	+	Can1.2ch09g05347 - Can1.2ch09g05348	-	-	-	-	-	-	-	-	-	-	+	-	-
Can1.2ch09	245161380 - 245161387	GGTGGGGG	+	Can1.2ch09g06023 - Can1.2ch09g06024	-	-	-	-	-	-	-	-	-	-	-	-	+
Can1.2ch09	249876916 - 249876923	ACTCCATT	+	Can1.2ch09g06213 - Can1.2ch09g06214	-	-	-	-	-	-	-	-	-	-	+	-	-
Can1.2ch10	3296085 - 3296092	TTTCCAAC	-	Can1.2ch10g00279	-	-	-	-	-	-	-	-	-	-	-	-	+
Can1.2ch10	26552219 - 26552226	GCTGGAAG	-	Can1.2ch10g01214 - Can1.2ch10g01215	-	-	-	-	-	-	-	-	+	-	-	-	-
Can1.2ch10	33210016 - 33210023	AGCCATAT	-	Can1.2ch10g01385 - Can1.2ch10g01386	-	-	-	-	-	-	-	-	+	-	-	-	-
Can1.2ch10	33223914 - 33223921	CCTGCGGG	-	Can1.2ch10g01385 - Can1.2ch10g01386	-	-	-	-	-	-	-	-	+	-	-	-	-
Can1.2ch10	33430441 - 33430448	ATTCAAGT	+	Can1.2ch10g01392 - Can1.2ch10g01393	-	-	-	-	-	-	-	-	-	-	-	-	+
Can1.2ch10	64445931 - 64445943	GTATAAATTATAA	+	Can1.2ch10g02081 - Can1.2ch10g02082	-	-	-	-	-	-	-	+	-	-	-	-	-
Can1.2ch10	139986561 - 139986568	ATGCAAGT	-	Can1.2ch10g03609 - Can1.2ch10g03610	-	-	-	-	-	-	-	-	+	-	-	-	-
Can1.2ch10	147055957 - 147055967	TTACTTTTAGG	-	Can1.2ch10g03794 - Can1.2ch10g03795	-	-	-	-	-	-	-	-	-	-	-	+	-
Can1.2ch10	174773907 - 174773914	CCTTAAGC	-	Can1.2ch10g04541 - Can1.2ch10g04542	-	-	-	-	-	-	-	-	-	-	-	-	+
Can1.2ch10	182450648 - 182450655	GAGTAGGG	+	Can1.2ch10g04739 - Can1.2ch10g04740	-	-	-	-	-	-	-	-	-	-	-	-	+
Can1.2ch10	185415326 - 185415333	CCGGTGGG	+	Can1.2ch10g04821 - Can1.2ch10g04822	-	-	-	-	-	-	-	-	-	-	-	-	+
Can1.2ch10	192115292 - 192115299	CGTGGGAG	+	Can1.2ch10g05360 - Can1.2ch10g05361	-	-	-	-	-	-	-	-	+	-	-	-	-
Can1.2ch10	205103165 - 205103175	ATAGTAATGTG	-	Can1.2ch10g05965	-	-	-	-	-	-	-	-	-	+	-	-	-
Can1.2ch10	206814552 - 206814559	GTTATGAC	-	Can1.2ch10g06046 - Can1.2ch10g06047	-	-	-	-	-	-	-	-	-	-	+	-	-
Can1.2ch10	208612898 - 208612905	AGCTCAAC	+	Can1.2ch10g06117 - Can1.2ch10g06118	-	-	-	-	-	-	-	-	-	-	+	-	-
Can1.2ch10	220546419 - 220546426	ATTTAAAG	+	Can1.2ch10g06506 - Can1.2ch10g06507	-	-	-	-	-	-	+	-	-	-	-	-	-
Can1.2ch10	227047303 - 227047310	ATCTGACG	+	Can1.2ch10g06847 - Can1.2ch10g06848	-	-	-	-	-	-	-	-	-	-	+	-	-
Can1.2ch10	233075738 - 233075745	CCCCGAAT	+	Can1.2ch10g07260 - Can1.2ch10g07261	-	-	-	-	-	-	-	-	-	-	+	-	-
Can1.2ch10	238111758 - 238111765	GGCCAGCT	+	Can1.2ch10g07632 - Can1.2ch10g07633	-	-	-	-	-	-	-	-	-	-	-	-	+
Can1.2ch10	241126556 - 241126566	TTACTAGAAGT	-	Can1.2ch10g07943 - Can1.2ch10g07944	-	-	-	-	-	-	-	-	-	+	-	-	-
Can1.2ch11	993767 - 993774	GTTTTAAT	+	Can1.2ch11g00099 - Can1.2ch11g00100	-	-	-	-	-	-	-	-	-	-	-	-	+
Can1.2ch11	2037612 - 2037619	TTTGTGTG	+	Can1.2ch11g00206 - Can1.2ch11g00207	-	-	-	-	-	-	-	-	+	-	-	-	-
Can1.2ch11	3699734 - 3699741	ATACAAAG	-	Can1.2ch11g00352 - Can1.2ch11g00353	-	-	-	-	-	-	-	-	-	-	+	-	-
Can1.2ch11	3859533 - 3859540	CATTAATA	+	Can1.2ch11g00368 - Can1.2ch11g00369	-	-	-	-	-	-	-	-	-	-	-	-	+
Can1.2ch11	13603589 - 13603596	GATGTGAT	+	Can1.2ch11g01001 - Can1.2ch11g01002	-	-	-	-	-	-	-	-	-	-	+	-	-
Can1.2ch11	20631394 - 20631401	ACTGCATA	+	Can1.2ch11g01357 - Can1.2ch11g01358	-	-	-	-	-	-	-	-	-	-	-	-	+
Can1.2ch11	21447404 - 21447411	CTTTGACT	-	Can1.2ch11g01417 - Can1.2ch11g01418	-	-	-	-	-	-	-	-	+	-	-	-	-
Can1.2ch11	29817577 - 29817584	TTTTCAGC	-	Can1.2ch11g01770 - Can1.2ch11g01771	-	-	-	-	-	-	-	-	+	-	-	-	-
Can1.2ch11	44257028 - 44257035	GGTAGGGG	-	Can1.2ch11g02292 - Can1.2ch11g02293	-	-	-	-	-	-	-	-	-	-	+	-	-
Can1.2ch11	55157978 - 55157988	TTTAGCTGTGG	-	Can1.2ch11g02569 - Can1.2ch11g02570	-	-	-	-	-	-	-	-	-	+	-	-	-
Can1.2ch11	68888919 - 68888926	GTTGAAGT	-	Can1.2ch11g02933 - Can1.2ch11g02934	-	-	-	-	-	-	-	-	-	-	-	-	+
Can1.2ch11	87887843 - 87887850	GACCGAAC	-	Can1.2ch11g03372 - Can1.2ch11g03373	-	-	-	-	-	-	-	-	-	-	-	-	+
Can1.2ch11	97213021 - 97213031	CTTAAATATAT	+	Can1.2ch11g03568 - Can1.2ch11g03569	-	-	-	-	-	-	-	-	-	+	-	-	-
Can1.2ch11	137786898 - 137786905	AGGTAAAG	+	Can1.2ch11g04418 - Can1.2ch11g04419	-	-	-	-	-	-	-	-	-	-	+	-	-
Can1.2ch11	150849572 - 150849579	ACTAAAAC	-	Can1.2ch11g04659 - Can1.2ch11g04660	-	-	-	-	-	-	-	-	+	-	-	-	-
Can1.2ch11	151939874 - 151939881	GCTTGAGC	+	Can1.2ch11g04685 - Can1.2ch11g04686	-	-	-	-	-	-	-	-	-	-	-	-	+
Can1.2ch11	216739960 - 216739967	CTTTGGGT	+	Can1.2ch11g05903 - Can1.2ch11g05904	-	-	-	-	-	-	-	-	-	-	+	-	-
Can1.2ch11	228757985 - 228757992	CTTTTGAT	-	Can1.2ch11g06148 - Can1.2ch11g06149	-	-	-	-	-	-	-	-	-	-	+	-	+
Can1.2ch11	245835947 - 245835957	CTTGAAACTAA	+	Can1.2ch11g06768 - Can1.2ch11g06769	-	-	-	-	-	-	-	-	-	-	-	+	-
Can1.2ch11	265111116 - 265111123	GTTTCAGT	+	Can1.2ch11g07476 - Can1.2ch11g07477	-	-	-	-	-	-	-	-	-	-	-	-	+
Can1.2ch11	268090964 - 268090971	GTATGAAA	+	Can1.2ch11g07724 - Can1.2ch11g07725	-	-	-	-	-	-	-	-	-	-	+	-	+
Can1.2ch12	4822943 - 4822953	TTCTAATGTAA	+	Can1.2ch12g00430	-	-	-	-	-	-	-	-	-	+	-	-	-
Can1.2ch12	7088657 - 7088669	CCCCAACATATAC	+	Can1.2ch12g00581 - Can1.2ch12g00582	-	-	-	-	-	-	-	+	-	-	-	-	-
Can1.2ch12	7522269 - 7522276	AGTTCAAG	+	Can1.2ch12g00617 - Can1.2ch12g00618	-	-	-	-	-	-	-	-	-	-	+	-	+
Can1.2ch12	7998813 - 7998820	TTCTTAAC	-	Can1.2ch12g00651 - Can1.2ch12g00652	-	-	-	-	-	-	-	-	+	-	-	-	-
Can1.2ch12	8390313 - 8390320	GGTTACAT	+	Can1.2ch12g00675 - Can1.2ch12g00676	-	-	-	-	-	-	-	-	-	-	+	-	-
Can1.2ch12	8393785 - 8393792	TATTGAAA	+	Can1.2ch12g00676 - Can1.2ch12g00677	-	-	-	-	-	-	-	-	-	-	-	-	+
Can1.2ch12	13584949 - 13584956	GAACATAC	+	Can1.2ch12g00978 - Can1.2ch12g00979	-	-	-	-	-	-	-	-	-	-	+	-	-
Can1.2ch12	16526038 - 16526048	AACCAAAATAA	+	Can1.2ch12g01125 - Can1.2ch12g01126	-	-	-	-	-	-	-	-	-	+	-	-	-
Can1.2ch12	18270854 - 18270866	CTCAGGAGTAGAT	+	Can1.2ch12g01212 - Can1.2ch12g01213	-	-	-	-	-	-	-	+	-	-	-	-	-
Can1.2ch12	19018362 - 19018374	ATATAATATGGAA	-	Can1.2ch12g01249 - Can1.2ch12g01250	-	-	-	-	-	-	-	+	-	-	-	-	-
Can1.2ch12	21427677 - 21427684	GCCTAAAC	+	Can1.2ch12g01354 - Can1.2ch12g01355	-	-	-	-	-	-	-	-	+	-	-	-	-
Can1.2ch12	32305190 - 32305200	GTATATATAAC	-	Can1.2ch12g01825 - Can1.2ch12g01826	-	-	-	-	-	-	-	-	-	+	-	-	-
Can1.2ch12	34506488 - 34506495	GTTTAAGT	-	Can1.2ch12g01896 - Can1.2ch12g01897	-	-	-	-	-	-	-	-	-	-	-	-	+
Can1.2ch12	38502882 - 38502889	TCTGTAGT	+	Can1.2ch12g02064 - Can1.2ch12g02065	-	-	-	-	-	-	-	-	-	-	+	-	-
Can1.2ch12	44751308 - 44751315	CCCTTAAG	+	Can1.2ch12g02237 - Can1.2ch12g02238	-	-	-	-	-	-	-	-	+	-	-	-	-
Can1.2ch12	44968139 - 44968146	ATCCAACA	+	Can1.2ch12g02247 - Can1.2ch12g02248	-	-	-	-	-	-	+	-	-	-	-	-	-
Can1.2ch12	45142171 - 45142178	CCCCACAA	+	Can1.2ch12g02255 - Can1.2ch12g02256	-	-	-	-	-	-	-	-	-	-	-	-	+
Can1.2ch12	84825650 - 84825657	GTTATAGC	+	Can1.2ch12g03242 - Can1.2ch12g03243	-	-	-	-	-	-	-	-	-	-	-	-	+
Can1.2ch12	85923960 - 85923967	TCTTCAAC	+	Can1.2ch12g03265 - Can1.2ch12g03266	-	-	-	-	-	-	-	-	-	-	-	-	+
Can1.2ch12	125759749 - 125759756	ATTTAGAG	-	Can1.2ch12g03992 - Can1.2ch12g03993	-	-	-	-	-	-	-	-	-	-	-	-	+
Can1.2ch12	181453525 - 181453532	CTTTGTGT	-	Can1.2ch12g05116 - Can1.2ch12g05117	-	-	-	-	-	-	-	-	+	-	-	-	-
Can1.2ch12	209339692 - 209339699	ACATATAT	-	Can1.2ch12g05711 - Can1.2ch12g05712	-	-	-	-	-	-	-	-	+	-	-	-	-
Can1.2ch12	215701283 - 215701290	CCCGAAAT	-	Can1.2ch12g05916 - Can1.2ch12g05917	-	-	-	-	-	-	-	-	+	-	-	-	-
Can1.2ch12	217741614 - 217741621	GACCACAC	+	Can1.2ch12g05961 - Can1.2ch12g05962	-	-	-	-	-	-	-	-	-	-	-	-	+
Can1.2ch12	240307644 - 240307651	CTCCAAAT	+	Can1.2ch12g06722	-	-	-	-	-	-	-	-	-	-	-	-	+
Can1.2ch12	241148111 - 241148118	CCCTAAAT	-	Can1.2ch12g06749 - Can1.2ch12g06750	-	-	-	-	-	-	-	-	-	-	+	-	-
Can1.2ch12	243644309 - 243644316	GGCCATGC	+	Can1.2ch12g06857 - Can1.2ch12g06858	-	-	-	-	-	-	-	-	-	-	+	-	-
Can1.2ch12	249092570 - 249092577	CTTTCAAA	-	Can1.2ch12g07155 - Can1.2ch12g07156	-	-	-	-	-	-	-	-	-	-	+	-	-
Can1.2ch12	261611147 - 261611157	ATAGTTTATAG	-	Can1.2ch12g08415 - Can1.2ch12g08416	-	-	-	-	-	-	-	-	-	+	-	-	-
